# Supplementary material for: Microglia coordinate cellular interactions during spinal cord repair in mice
Source: Nat Commun. 2022 Jul 14;13:4096. doi: 10.1038/s41467-022-31797-0 (PMC9283484; doi:10.1038/s41467-022-31797-0)
Supplement: Supplementary file 4 — Source Data [file 41467_2022_31797_MOESM4_ESM.xlsx]

## Sheet: Source data
Source Data
Microglia coordinate cellular interactions during spinal cord repair in mice
Brennan et al.
Raw data for graphs in figures: 1, 2, 3, S1, S2, S3, S4, S5, S6

## Sheet: Figure 1
Figure 1
Fig 1b - BMS scores
Subject_ID	Group	BMS_day 0	BMS_day 1	BMS_day 3	BMS_day 7	BMS_day 10	BMS_day 14	BMS_day 21	BMS_day 28	BMS_day 35
FB_Mouse1	Vehicle	9	0.5	0	3	4.5	5	6	5.5	7
FB_Mouse2	Vehicle	9	1.5	1.5	2.5	5	5	7	7	7.5
FB_Mouse3	Vehicle	9	1.5	1	4	5	6	7	6.5	6
FB_Mouse4	Vehicle	9	2	2	5	5	7	7	6	7
FB_Mouse5	Vehicle	9	1.5	0.5	3.5	5	5.5	6	6	6
FB_Mouse6	Vehicle	9	0	1	3	5	5	5	5	7
FB_Mouse7	Vehicle	9	0.5	1.5	3.5	5	5	6	6	5.5
FB_Mouse8	PLX5622	9	0.5	0.5	2	3	4	4.5	5	5
FB_Mouse9	PLX5622	9	0.5	0.5	1.5	2.5	3	3	4	4
FB_Mouse10	PLX5622	9	1	1	4	4.5	5	5	5	5
FB_Mouse11	PLX5622	9	1	2	4.5	5	4	6	5	5
FB_Mouse12	PLX5622	9	0	1	4	4.5	5	5	5	6
FB_Mouse13	PLX5622	9	0.5	1.5	5	5	6	6	5	5
FB_Mouse14	PLX5622	9	0.5	1	2.5	2.5	4	5	5	6
Fig 1c - BMS subscores
Subject_ID	Group	BMS_Sub_0	BMS_Subscore_day 1	BMS_Subscore_day 3	BMS_Subscore_day 7	BMS_Subscore_day 10	BMS_Subscore_day 14	BMS_Subscore_day 21	BMS_Subscore_day 28	BMS_Subscore_day 35
FB_Mouse1	Vehicle	11	0	0	0	0	1	4	4	7
FB_Mouse2	Vehicle	11	0	0	0	0	2	6	7	6
FB_Mouse3	Vehicle	11	0	0	0	2	7	7	7	7
FB_Mouse4	Vehicle	11	0	0	0	3	6	6	4	8
FB_Mouse5	Vehicle	11	0	0	0	0	4	4	3	5
FB_Mouse6	Vehicle	11	0	0	0	0	3	3	2	5
FB_Mouse7	Vehicle	11	0	0	0	1	3	6	6	4
FB_Mouse8	PLX5622	11	0	0	0	0	0	0	1	0
FB_Mouse9	PLX5622	11	0	0	0	0	0	0	0	0
FB_Mouse10	PLX5622	11	0	0	0	0	0	0	0	0
FB_Mouse11	PLX5622	11	0	0	0	0	0	3	4	1
FB_Mouse12	PLX5622	11	0	0	0	0	0	2	2	3
FB_Mouse13	PLX5622	11	0	0	0	0	5	6	0	4
FB_Mouse14	PLX5622	11	0	0	0	0	0	0	0	6
Fig 1d - horizontal ladder
Subject_ID	Group	Ladder_day 0	Ladder_day 20	Ladder_day 27	Ladder_day 34
FB_Mouse1	Vehicle	0.015873	0.380952	0.365079	0.325397
FB_Mouse2	Vehicle	0.0238095	0.357143	0.357143	0.388889
FB_Mouse3	Vehicle	0.0238095	0.31746	0.293651	0.349206
FB_Mouse4	Vehicle	0	0.301587	0.31746	0.222222
FB_Mouse5	Vehicle	0.0133333	0.366667	0.346667	0.306667
FB_Mouse6	Vehicle	0.015873	0.404762	0.380952	0.357143
FB_Mouse7	Vehicle	0.00793651	0.484127	0.333333	0.301587
FB_Mouse8	PLX5622	0.00793651	0.539683	0.603175	0.47619
FB_Mouse9	PLX5622	0.015873	0.595238	0.531746	0.492063
FB_Mouse10	PLX5622	0	0.484127	0.626984	0.587302
FB_Mouse11	PLX5622	0.031746	0.484127	0.460317	0.563492
FB_Mouse12	PLX5622	0	0.611111	0.555556	0.436508
FB_Mouse13	PLX5622	0.00793651	0.507937	0.436508	0.428571
FB_Mouse14	PLX5622	0.00793651	0.468254	0.52381	0.47619
Fig. 1i, spared myelin
Subject_ID	Group	Spared_myelin
FB_Mouse1	Vehicle	25.5282
FB_Mouse2	Vehicle	31.8126
FB_Mouse3	Vehicle	25.2015
FB_Mouse4	Vehicle	30.9009
FB_Mouse5	Vehicle	27.8285
FB_Mouse6	Vehicle	27.4078
FB_Mouse7	Vehicle	19.1766
FB_Mouse8	PLX5622	18.9834
FB_Mouse9	PLX5622	12.2147
FB_Mouse10	PLX5622	14.6515
FB_Mouse11	PLX5622	23.3492
FB_Mouse12	PLX5622	18.4761
FB_Mouse13	PLX5622	20.2589
FB_Mouse14	PLX5622	14.9484
Fig. 1j, neurofilament
Subject_ID	Group	Neurofilament
FB_Mouse1	Vehicle	29.8183
FB_Mouse2	Vehicle	33.5151
FB_Mouse3	Vehicle	38.3645
FB_Mouse4	Vehicle	37.3499
FB_Mouse5	Vehicle	33.8332
FB_Mouse6	Vehicle	37.2395
FB_Mouse7	Vehicle	25.0602
FB_Mouse8	PLX5622	26.2582
FB_Mouse9	PLX5622	17.3874
FB_Mouse10	PLX5622	24.3145
FB_Mouse11	PLX5622	26.4665
FB_Mouse12	PLX5622	29.5479
FB_Mouse13	PLX5622	29.1785
FB_Mouse14	PLX5622	20.4683
Fig. 1k, lesion volume
Subject_ID	Group	Lesion_vol
FB_Mouse1	Vehicle	0.309038
FB_Mouse2	Vehicle	0.310906
FB_Mouse3	Vehicle	0.495864
FB_Mouse4	Vehicle	0.369252
FB_Mouse5	Vehicle	0.503208
FB_Mouse6	Vehicle	0.421606
FB_Mouse7	Vehicle	0.421056
FB_Mouse8	PLX5622	0.852006
FB_Mouse9	PLX5622	0.678288
FB_Mouse10	PLX5622	0.807302
FB_Mouse11	PLX5622	0.445018
FB_Mouse12	PLX5622	0.58446
FB_Mouse13	PLX5622	0.870472
FB_Mouse14	PLX5622	0.883454
Fig. 1l, lesion volume
Subject_ID	Group	Lesion_length
FB_Mouse1	Vehicle	1.2
FB_Mouse2	Vehicle	1.4
FB_Mouse3	Vehicle	1
FB_Mouse4	Vehicle	1
FB_Mouse5	Vehicle	1.2
FB_Mouse6	Vehicle	1.4
FB_Mouse7	Vehicle	1.6
FB_Mouse8	PLX5622	2.2
FB_Mouse9	PLX5622	1.8
FB_Mouse10	PLX5622	2
FB_Mouse11	PLX5622	1.6
FB_Mouse12	PLX5622	1.8
FB_Mouse13	PLX5622	1.6
FB_Mouse14	PLX5622	1.4
Fig. 1o - f4/80+p2ry12-area over rostral cudal spinal axis
Subject_ID	Group	F4/80pos_p2ry12neg_-2.0	F4/80pos_p2ry12neg_-1.8	F4/80pos_p2ry12neg_-1.6	F4/80pos_p2ry12neg_-1.4	F4/80pos_p2ry12neg_-1.2	F4/80pos_p2ry12neg_-1	F4/80pos_p2ry12neg_-0.8	F4/80pos_p2ry12neg_-0.6	F4/80pos_p2ry12neg_-0.4	F4/80pos_p2ry12neg_-0.2	F4/80pos_p2ry12neg_0.2	F4/80pos_p2ry12neg_0.4	F4/80pos_p2ry12neg_0.6	F4/80pos_p2ry12neg_0.8	F4/80pos_p2ry12neg_1	F4/80pos_p2ry12neg_1.2	F4/80pos_p2ry12neg_1.4	F4/80pos_p2ry12neg_1.6	F4/80pos_p2ry12neg_1.8	F4/80pos_p2ry12neg_2
FB_Mouse1	Vehicle	2.41	2.72	3.96	4.32	4.88	29.4	22.32	27.21	41.58	43	33.49	19.94	4.7	3.75	3.4	5.34	3.04	1.57	1.74	0.78
FB_Mouse2	Vehicle	1.81	1.89	1.37	2.35	5.03	6.05	23.29	16.48	57.26	50.93	51.3	12.66	11.69	2.39	4.21	3.67	4.61	4.57	0.68	2.91
FB_Mouse3	Vehicle	1.32	1.79	0.77	4.48	5.33	1.76	5.88	21.51	24.69	18.36	45.66	40.41	6.21	4.75	1.75	2.91	0.6	0.4	0.86	1.07
FB_Mouse4	Vehicle	0.48	0.63	0.88	0.98	1.11	1.88	2.2	3.13	9.04	20.51	26.4	5.83	2.96	1.65	1.12	0.22	0.72	0.96	0.73	0.53
FB_Mouse5	Vehicle	1.19	1.94	1.08	1.81	3.3	5.97	8.47	11.65	8.23	15.3	28.45	30	8.85	9.05	6.7	4.96	1.22	1.15	1.38	1.78
FB_Mouse6	Vehicle	1.62	1.73	1.29	2.22	2.72	1.35	9.99	15.62	23.26	7.19	29.37	19.58	13.2	7.56	3	3.3	1.06	2.08	1.14	0.9
FB_Mouse7	Vehicle	1.22	2.53	3.09	4.33	4.72	2.46	1.6	10.34	10.72	33.66	11.72	4.89	3.55	1.99	1.22	0.51	0.19	0.36	0.25	1.09
FB_Mouse8	PLX5622	1.08	1.62	2.32	3.24	5.1	9.24	9.38	14.43	26.91	39.88	44.43	20.52	15.51	13.17	9.04	8.99	6.97	1.26	1.26	0.93
FB_Mouse9	PLX5622	1.22	1.67	1.99	5.12	3.81	7.01	13.91	24.39	43.59	19.73	39.15	11.75	6.07	4.62	4.28	2.51	1.3	0.98	0.54	0.72
FB_Mouse10	PLX5622	1.12	0.69	1.51	2.54	3.42	1.88	5.27	6.34	10.93	23.64	11.81	11.06	11.01	6.22	4.88	1.37	1.32	1.43	0.53	1.07
FB_Mouse11	PLX5622	0.37	0.41	0.45	1.08	2.17	4.09	8.36	4.62	8.96	7.66	8.25	7.58	7.28	7.11	4.34	1.5	1.35	0.99	0.61	0.13
FB_Mouse12	PLX5622	0.48	0.89	1.39	1.71	2.16	4.88	8.92	11.55	16.59	22.46	33.21	14.27	11.58	8.95	6.65	2.57	3.05	0.58	1.35	1.1
FB_Mouse13	PLX5622	0.28	0.37	0.51	0.93	2.51	3.73	2.62	5.85	10.44	11.06	10.79	5.29	1.51	0.66	0.66	0.67	0.69	0.57	0.14	1.05
FB_Mouse14	PLX5622	0.08	0.18	0.5	1.23	1.38	1.25	1.35	1.27	4.6	13.43	17.56	2.52	3.15	2.53	0.86	0.33	0.4	0.2	0.28	0.08
Fig. 1p - f4/80+p2ry12-area in central gray matter ROI
Subject_ID	Group	F4/80pos_P2RY12neg_GM
FB_Mouse1	Vehicle	45.5272
FB_Mouse2	Vehicle	54.819
FB_Mouse3	Vehicle	67.5396
FB_Mouse4	Vehicle	42.2595
FB_Mouse5	Vehicle	41.9419
FB_Mouse6	Vehicle	41.7343
FB_Mouse7	Vehicle	44.7153
FB_Mouse8	PLX5622	30.3522
FB_Mouse9	PLX5622	24.8841
FB_Mouse10	PLX5622	36.8366
FB_Mouse11	PLX5622	24.2478
FB_Mouse12	PLX5622	39.0291
FB_Mouse13	PLX5622	43.1145
FB_Mouse14	PLX5622	29.3458
Fig. 1q - f4/80+p2ry12-area in central gray matter ROI
Subject_ID	Group	F4/80pos_P2RY12neg_WM
FB_Mouse1	Vehicle	10.6302
FB_Mouse2	Vehicle	9.87621
FB_Mouse3	Vehicle	12.3399
FB_Mouse4	Vehicle	9.91005
FB_Mouse5	Vehicle	14.7827
FB_Mouse6	Vehicle	18.0021
FB_Mouse7	Vehicle	14.2868
FB_Mouse8	PLX5622	20.9111
FB_Mouse9	PLX5622	32.5054
FB_Mouse10	PLX5622	23.7911
FB_Mouse11	PLX5622	22.7715
FB_Mouse12	PLX5622	18.3111
FB_Mouse13	PLX5622	21.357
FB_Mouse14	PLX5622	17.5625
Fig. 1s - cd68+ cell area
Subject_ID	Group	CD68pos_area_10_20	CD68pos_area_20_30	CD68pos_area_30_40	CD68pos_area_40_50	CD68pos_area_50_100	CD68pos_area_100_200	CD68pos_area_200
FB_Mouse1	Vehicle	48.8688	35.7466	6.33484	4.0724	0	3.61991	1.35747
FB_Mouse2	Vehicle	45.0549	17.3077	9.89011	7.41758	14.011	5.49451	0.824176
FB_Mouse3	Vehicle	43.038	34.1772	6.07595	4.81013	10.1266	1.51899	0.253165
FB_Mouse4	Vehicle	49.1379	15.0862	14.2241	6.03448	11.2069	3.87931	0.431034
FB_Mouse5	Vehicle	35.7447	15.3191	12.3404	6.80851	17.8723	6.38298	5.53191
FB_Mouse6	Vehicle	40.3922	15.6863	9.80392	4.70588	16.8627	9.80392	2.7451
FB_Mouse7	Vehicle	40.3292	16.4609	10.2881	8.64198	17.6955	6.17284	0.411523
FB_Mouse8	PLX5622	27.1889	15.2074	7.37327	4.60829	18.4332	12.9032	14.2857
FB_Mouse9	PLX5622	32.5758	15.5303	10.9848	4.16667	15.9091	10.6061	10.2273
FB_Mouse10	PLX5622	34.8101	18.6709	6.22785	5.6962	15.5063	9.59494	9.49367
FB_Mouse11	PLX5622	42.9379	9.03955	4.51977	6.21469	22.5989	11.2994	3.38983
FB_Mouse12	PLX5622	28.3582	14.9254	6.96517	3.9801	13.4328	11.9403	20.398
FB_Mouse13	PLX5622	30.6931	12.8713	8.91089	6.43564	17.8218	13.3663	9.90099
FB_Mouse14	PLX5622	28.4615	15.3846	11.1538	6.15385	20	11.9231	6.92308
Fig. 1t - GFAP+ area along the spinal axis
Subject_ID	Group	GFAP_-2	GFAP_-1.8	GFAP_-1.6	GFAP_-1.4	GFAP_-1.2	GFAP_-1	GFAP_-0.8	GFAP_-0.6	GFAP_-0.4	GFAP_-0.2	GFAP_0.2	GFAP_0.4	GFAP_0.6	GFAP_0.8	GFAP_1	GFAP_1.2	GFAP_1.4	GFAP_1.6	GFAP_1.8	GFAP_2
FB_Mouse1	Vehicle	11.8108	11.3801	12.0713	14.342	13.4319	20.8402	22.4974	30.8688	35.2095	34.5275	39.8967	33.2624	29.2571	23.2228	19.0644	11.108	11.1283	11.045	11.1048	15.1682
FB_Mouse2	Vehicle	11.7229	14.3446	16.7237	18.7326	17.338	17.7534	21.1408	25.4954	28.083	30.5769	33.9285	23.0197	25.4683	21.0997	21.1414	18.0289	20.812	13.6715	12.7833	15.1331
FB_Mouse3	Vehicle	13.3269	14.303	14.795	16.398	11.2631	15.0765	17.5581	25.0096	28.4781	28.4572	33.4745	26.3478	22.0505	22.0386	12.9465	9.62855	10.1099	15.0349	11.1563	14.2604
FB_Mouse4	Vehicle	17.3831	14.5476	17.8928	11.6034	11.8185	14.6924	16.3161	20.1553	22.5543	31.9162	34.7137	29.9809	21.5817	19.1099	15.8861	15.2759	15.1192	14.4088	16.5229	11.8485
FB_Mouse5	Vehicle	15.2199	13.2914	19.3991	15.9726	18.6845	16.2908	13.7297	22.4892	29.0478	33.3188	32.0439	27.8133	19.8406	16.1219	16.7856	16.3006	12.2265	16.9279	13.9419	12.2393
FB_Mouse6	Vehicle	14.4824	14.0636	12.1101	13.3551	15.3306	17.1719	15.7305	20.7239	26.5723	30.1204	24.6552	20.183	22.3791	15.2142	15.3054	9.65862	10.0672	13.1597	13.6272	14.1358
FB_Mouse7	Vehicle	10.7154	11.3488	10.903	11.2089	15.0491	16.9041	23.6734	14.3429	28.3762	23.0445	33.0276	21.2772	14.5251	11.1851	9.06077	16.2311	14.5887	12.0539	8.44672	12.2088
FB_Mouse8	PLX5622	9.05506	12.3075	14.4883	14.1212	11.5738	12.5147	13.0948	19.1753	12.8353	19.4665	13.5752	14.1747	14.3499	18.5754	13.7826	13.5674	11.1003	12.0116	15.9134	11.6748
FB_Mouse9	PLX5622	15.8411	13.6962	14.5502	14.3602	18.9256	15.9181	20.5583	22.3549	28.6548	22.743	24.8947	23.066	20.9497	14.8527	14.5018	12.5042	12.3044	18.2133	10.8215	13.9798
FB_Mouse10	PLX5622	12.4803	13.0824	12.7534	12.1436	15.0743	19.9065	16.3643	19.967	29.7558	19.7166	20.4308	19.7176	16.8895	17.3376	17.3838	13.5839	15.563	13.8799	13.7876	10.9437
FB_Mouse11	PLX5622	10.6431	13.2629	16.3602	15.03	17.3097	11.5871	17.2978	19.9171	23.469	23.7743	29.7971	16.0396	19.97	10.772	12.2198	16.1316	12.2115	16.742	12.2115	16.346
FB_Mouse12	PLX5622	15.2496	10.7874	11.3503	11.9652	14.5531	14.5917	18.1406	25.0792	22.366	24.4604	18.0477	17.5101	12.2493	21.6499	20.2517	13.2822	11.7715	14.4381	15.8743	14.6985
FB_Mouse13	PLX5622	11.7552	12.1502	14.6934	14.0753	12.1343	15.8681	19.4589	21.0597	19.5635	19.8828	18.8343	21.7024	18.0635	14.1235	17.1842	16.1943	13.5394	17.8766	15.315	13.5206
FB_Mouse14	PLX5622	14.447	13.9801	14.7641	10.2897	14.0109	25.0359	25.668	10.5369	19.431	17.6063	23.5374	16.5861	15.1061	22.1758	26.8397	16.1607	17.0723	11.2362	15.9368	12.0996
Fig. 1u - GFAP+ area under the curve
Subject_ID	Group	GFAP_AUC
FB_Mouse1	Vehicle	86.55
FB_Mouse2	Vehicle	85.67
FB_Mouse3	Vehicle	76.49
FB_Mouse4	Vehicle	77.8
FB_Mouse5	Vehicle	80.93
FB_Mouse6	Vehicle	70.12
FB_Mouse7	Vehicle	67.07
FB_Mouse8	PLX5622	56.92
FB_Mouse9	PLX5622	72.93
FB_Mouse10	PLX5622	68.37
FB_Mouse11	PLX5622	69.51
FB_Mouse12	PLX5622	66.53
FB_Mouse13	PLX5622	67.25
FB_Mouse14	PLX5622	70.3
Fig. 1v - GFAP+ area at the epicenter
Subject_ID	Group	Epi_GFAP
FB_Mouse1	Vehicle	34.9945
FB_Mouse2	Vehicle	34.7684
FB_Mouse3	Vehicle	34.5271
FB_Mouse4	Vehicle	30.2954
FB_Mouse5	Vehicle	36.7048
FB_Mouse6	Vehicle	26.8528
FB_Mouse7	Vehicle	28.631
FB_Mouse8	PLX5622	17.5905
FB_Mouse9	PLX5622	25.8841
FB_Mouse10	PLX5622	22.8145
FB_Mouse11	PLX5622	29.9609
FB_Mouse12	PLX5622	19.3026
FB_Mouse13	PLX5622	21.9084
FB_Mouse14	PLX5622	22.2617
Fig. 1z - BrdU+ cells along the spinal axis
Subject_ID	Group	GFAP_BrdU_0.6R	GFAP_BrdU_0	GFAP_BrdU_0.6C
FB_Mouse1	Vehicle	672	415	652
FB_Mouse2	Vehicle	767	235	685
FB_Mouse3	Vehicle	595	193	820
FB_Mouse4	Vehicle	706	293	544
FB_Mouse5	Vehicle	966	321	428
FB_Mouse6	Vehicle	772	356	618
FB_Mouse7	Vehicle	431	250	549
FB_Mouse8	PLX5622	299	302	395
FB_Mouse9	PLX5622	284	257	443
FB_Mouse10	PLX5622	396	257	349
FB_Mouse11	PLX5622	220	248	421
FB_Mouse12	PLX5622	146	150	247
FB_Mouse13	PLX5622	199	153	441
FB_Mouse14	PLX5622	232	136	411

## Sheet: Figure 2
Figure 2
Fig 2a				Fig. 2b				Fig. 2c				Fig. 2g
Gene	LogFC	-Logadjp-value		Gene	LogFC	-Logadjp-value		Gene	LogFC	-Logadjp-value		Biological process	Enrichment ratio
Mcoln3	9.6466	97.0424		Clec4b1	-6.2726	3.20834		Alb	-7.253	3.8389		Regulation of transport	2.5259
Gpnmb	8.8641	302.042		Vsig4	-6.1101	11.8761		1600010M07Rik	-5.6274	3.78415		Regulation of intracellular signal transduction	2.6188
Prss46	8.3828	20.3134		Dhrs7c	-4.4887	1.0963		Clec4n	-5.6153	9.59757		Secretion	3.1252
Mmp10	7.9818	29.8125		Cd163	-3.9585	20.7773		Timd4	-5.221	5.98489		Secretion by cell	3.2456
Cd5l	7.8391	85.9066		Lilra5	-3.9542	11.2168		Cbr2	-4.9822	22.8026		Import into cell	3.8869
Htr2b	7.8189	114.27		Siglech	-3.9038	53.0778		Fgb	-4.855	0.935579		Protein secretion	4.2433
Atp6v0d2	7.6448	149.041		Gpr34	-3.6356	86.3526		Mrc1	-4.6685	91.9059		Endocytosis	4.4332
Colec10	7.4863	104.57		Fcna	-3.6089	16.8729		Vsig4	-4.6367	7.55812		Response to cytokine	4.6953
Selenbp2	7.3675	9.10347		Bcl2a1d	-3.5356	16.0066		Folr2	-4.5202	20.7955		Cytokine production	6.3951
Mmp12	7.2388	127.777		Cx3cr1	-3.533	147.551		Ccl24	-4.3775	5.82933		Phagocytosis	9.9624
Cd200r4	7.2286	114.554		Gpr84	-3.3802	13.7144		Olfr111	-4.3283	1.56282
Spink5	7.1765	9.51004		P2ry13	-3.3441	71.4225		Sirpb1a	-4.3027	1.45125
Serpinb1c	7.0409	8.36957		Slamf9	-3.317	21.4609		Cxcl2	-4.0619	1.98519		Fig. 2h
Saa4	6.9759	7.11748		Mrc1	-3.3104	45.1373		Fndc3c1	-3.9568	0.722001		Molecular function	Enrichment ratio
Tgm1	6.9729	209.161		2610203C22Rik	-3.2667	13.1232		Lilra5	-3.9445	10.5176		Molecular function regulator	2.3251
Apoc2	6.9638	74.5287		Fcrls	-3.2024	96.8761		Siglec1	-3.9436	31.3565		Signaling receptor binding	2.3953
D630010B17Rik	6.9606	10.0947		Cd72	-3.2003	16.4449		Ms4a7	-3.8504	11.9354		Enzyme regulatro activity	2.7921
F7	6.9523	106.208		Lbx2	-3.174	3.17456		Msr1	-3.7646	47.8618		Enzyme activator activity	3.6676
Rgs1	6.7858	123.68		Ccr5	-3.1115	45.6216		Pf4	-3.6719	20.0229		Cytokine receptor binding	4.4831
Prss37	6.7756	9.02045		Adam3	-3.1024	3.50132		Cd163	-3.6619	23.1334		Cytokine activity	4.9545
Gdf3	6.7311	31.8539		Fgd2	-3.1001	56.1308		Ceacam16	-3.6243	0.459183		Cytokine receptor activity	8.096
Cst7	6.7139	82.8327		Klrb1b	-3.0807	5.59346		Chrnd	-3.5946	1.1763		Chemokine receptor binding	10.414
Mmp27	6.6751	47.3197		Ccl12	-3.0545	7.69037		Apoc4	-3.5877	0.562456		Chemokine activity	15.493
Gm14461	6.5983	35.2652		Timd4	-3.0387	3.10638		Mgl2	-3.5443	12.972		Toll-like receptor binding	24.703
1300002K09Rik	6.5807	101.02		Csf1r	-3.0318	137.221		Clec10a	-3.5022	7.72473
Cd36	6.4263	105.218		2610528A11Rik	-3.0275	2.66959		Cass4	-3.4685	9.2924
Gphb5	6.4246	14.2168		P2ry12	-3.0197	81.0511		Clec4b1	-3.438	0.936029		Fig. 2i
Col10a1	6.3097	50.6108		Nlrp3	-3.0056	18.3152		Ccl8	-3.4268	3.71826		Cellular component	Enrichment ratio
Gdf15	6.2615	50.9208		BC035044	-2.986	14.8633		Bglap	-3.4268	1.97968		Extracellular region part	2.7531
Scgb1a1	6.2239	7.11238		Cbr2	-2.9652	9.52143		Gpr183	-3.4178	26.839		Extracellular space	3.0056
Raet1d	6.0895	15.983		Aif1	-2.9611	33.2211		F13a1	-3.4071	70.5305		Vacuole	4.6288
Apoc4	6.0858	17.1073		Capn3	-2.9569	36.1481		Tfec	-3.3467	5.41005		Cell surface	4.8226
Gm6377	5.9654	51.52		Ccl9	-2.951	24.3768		Tlr7	-3.3145	32.1177		Lytic vacuole	5.4389
Cd28	5.9549	61.4895		Hmga2-ps1	-2.9436	17.8447		Ccr5	-3.2905	52.3021		Lysosome	5.4519
Lyz2	5.8714	142.26		Ly86	-2.9105	25.2013		Tmem8c	-3.2885	2.45177		Membrane microdomain	5.4535
Ccl4	5.8653	59.3134		Cst7	-2.8992	19.1209		Ltc4s	-3.2844	18.9454		Membrane raft	5.4681
Cd22	5.8494	171.33		Gpr183	-2.8931	23.8665		Siglech	-3.2653	54.1435		Side of membrane	5.7862
Ucn2	5.8397	10.6596		Bcl2a1a	-2.886	6.02228		C3ar1	-3.2485	48.8293		External side of plasma membrane	6.7729
Ccl3	5.8052	65.5157		Pdcd1	-2.7929	4.10347		Gpr34	-3.2363	77.7825
Clec7a	5.8024	198.228		Mgl2	-2.7917	6.51145		Ccl9	-3.1632	29.7637
Csn3	5.7891	14.5482		Cysltr1	-2.7882	19.6596		Fcrls	-3.1127	97.3989
Msr1	5.7701	200.129		Ltc4s	-2.7845	13.9706		P2ry13	-3.1093	71.9835
Ms4a7	5.7375	37.3072		Gm5431	-2.7797	7.38828		Csf1r	-3.0993	180.081
Klra3	5.6981	7.35952		Mx1	-2.7501	8.55284		Cx3cr1	-3.0182	16.7909
Mcpt2	5.6789	8.0381		Cryba4	-2.7411	5.09098		C1qc	-3.0051	13.8831
Fcgr4	5.6563	67.8013		C1qa	-2.7142	39.7747		C1qb	-2.999	117.391
Ifi202b	5.6274	8.22403		Tnip3	-2.7129	1.46412		P2ry12	-2.993	34.5531
Cd68	5.623	284.69		H2-Ob	-2.6972	7.02595		Mir142	-2.9586	1.56459
Sprr1b	5.6124	4.44977		Ccl4	-2.6887	15.6345		Cx3cr1	-2.9477	132.364
Saa3	5.6107	19.3054		Cxcl13	-2.6832	0.915138		Nlrp1b	-2.9337	11.6372
Serpinf2	5.569	33.7235		Rgs1	-2.6809	25.3706		Nlrp3	-2.9192	15.4555
Spp1	5.512	185.136		Il27	-2.6663	0.692354		Clec4a3	-2.9075	9.97204
Lgals3	5.5059	225.526		Mmp12	-2.6559	21.1385		Gna15	-2.8982	28.1396
Vmn2r5	5.505	4.17522		Folr2	-2.6473	9.22915		Clec4a1	-2.8913	3.91006
Ly9	5.4386	97.3726		Tlr1	-2.6458	18.5258		Fcgr1	-2.8582	33.6347
Klk7	5.4058	6.00261		Fcrl1	-2.6174	11.4271		C1qc	-2.8581	97.8026
Glipr1	5.2767	58.3536		Fcgr1	-2.6093	30.2132		Emr1	-2.8573	51.7341
Itgax	5.2754	58.5058		Oas1g	-2.5876	4.97469		Ugt1a6b	-2.8562	1.10368
Ch25h	5.2384	64.6073		Siglec1	-2.5852	16.0315		AU022793	-2.8536	4.18877
Lilrb4	5.2318	77.9914		Selplg	-2.5507	74.5884		Fcna	-2.8351	11.8772
Lipn	5.2221	7.36151		Xlr4a	-2.5179	1.96433		Ms4a6c	-2.8129	18.1036
Serpina3i	5.2018	22.9355		3830403N18Rik	-2.5121	3.63371		C1qb	-2.8117	61.8922
Arg1	5.1635	18.9666		Cd244	-2.5075	9.77989		P2ry12	-2.8029	91.9059
Bcl2a1b	5.1521	116.932		Lyve1	-2.5007	7.25026		C1qa	-2.7891	53.835
Mc2r	5.1398	15.2924		Pyhin1	-2.4977	9.41794		Havcr2	-2.7576	34.1474
C3ar1	5.1019	172.489		BC147527	-2.4892	4.07572		AI607873	-2.7572	13.9883
Cd72	5.0837	44.8794		C1qc	-2.486	62.4908		Glrp1	-2.7568	0.513428
Adam8	5.0529	192.108		Hpgds	-2.4843	49.7235		Fcgr3	-2.7341	46.8548
Hpse	5.0478	86.1331		Gm10790	-2.4709	4.50031		Gp9	-2.7277	3.16982
Pira2	5.0242	13.6055		H2-Oa	-2.4652	4.17393		Tlr9	-2.7005	7.43818
Slc15a3	5.0205	203.804		Slamf8	-2.4614	3.84161		Susd3	-2.6878	12.5219
Olfr111	5.0164	18.5072		Pik3cg	-2.4606	31.0026		Ptafr	-2.6868	18.289
Lpl	5.0156	116.996		Cd33	-2.4527	31.9957		C5ar1	-2.6121	12.2128
Gp49a	4.9159	65.3019		Ms4a6b	-2.4497	7.28233		A630001G21Rik	-2.607	10.9711
Mpeg1	4.9138	162.366		Samsn1	-2.4491	22.2596		H2-Aa	-2.6006	12.0795
C6	4.8838	25.4112		Hspb3	-2.4402	2.47967		Ttr	-2.5862	0.184921
Il7r	4.8727	80.5784		Ch25h	-2.4364	14.5086		Aif1	-2.5854	26.3108
Arl11	4.8505	67.3893		Gm5086	-2.4351	6.05799		Pld4	-2.5806	36.9307
Slamf7	4.835	55.8928		AI607873	-2.4341	12.8601		Aoah	-2.5805	11.2492
AI427809	4.8215	26.0545		Ms4a7	-2.4292	6.64016		Capn3	-2.5769	33.9619
Cd300lf	4.7945	71.762		Stab1	-2.4254	24.4023		Ccl12	-2.5705	4.71958
Clec2i	4.7564	37.7471		Olfr111	-2.4183	4.72125		Abi3	-2.5574	33.2989
Gpr65	4.7165	55.6778		Tagap	-2.4177	14.6716		LOC100038947	-2.5553	1.98949
Tlr8	4.7148	47.5482		Pld4	-2.4036	28.3372		Ctss	-2.553	82.719
Trem2	4.6845	37.3969		AI427809	-2.399	6.2426		Ccl6	-2.5362	27.4651
Cd300lb	4.6761	68.0155		Il21r	-2.3981	9.69897		Serpinb2	-2.5338	1.9006
Ms4a6d	4.6758	54.7905		Tlr7	-2.3958	20.9469		Gpr132	-2.5218	1.97831
B430306N03Rik	4.65	55.2596		Cd180	-2.3941	8.64207		Tlr13	-2.5182	34.3019
Rnf183	4.64	10.2147		Fyb	-2.3869	29.8539		Bcl2a1a	-2.5169	2.45143
Abcc3	4.6343	88.7959		Pira6	-2.3865	2.66928		Gm5431	-2.4834	3.96233
Gm6634	4.6078	4.16368		Rasal3	-2.3738	28.1656		Slamf9	-2.4814	10.3483
Atf3	4.605	137.471		Tns4	-2.3621	6.51145		Dntt	-2.4776	1.21236
Tnf	4.5931	29.1844		Spint1	-2.3594	12.0521		BC147527	-2.476	2.28806
Clca2	4.593	18.9508		Pydc4	-2.3525	2.85032		Ms4a6b	-2.472	8.15789
Slco1a5	4.5839	30.821		Aoah	-2.3325	12.4365		Laptm5	-2.4593	84.8674
Cd48	4.5789	85.0182		Adora3	-2.3243	11.4724		Il1a	-2.4579	12.7523
Cd84	4.5785	185.075		Irf5	-2.3232	39.4572		Tyrobp	-2.4555	29.521
Cd200r1	4.5681	53.7235		Lrmp	-2.3232	19.6421		Adam3	-2.4481	1.25209
Glrp1	4.5481	10.7305		Ugt1a6b	-2.3175	2.04795		Nckap1l	-2.4452	82.3196
Cd300a	4.5297	70.2248		Glrp1	-2.3029	2.50993		Il1rl1	-2.4438	4.81933
Acp5	4.5225	49.6073		Rhoh	-2.2952	11.8297		Hmga2-ps1	-2.4415	10.6917
Siglec1	4.5127	53.8447		Msr1	-2.291	34.1451		Cysltr1	-2.4321	14.1774
1810011H11Rik	4.4963	72.0061		Tifab	-2.2904	21.2798		Tagap	-2.4227	12.0309
Plau	4.4748	114.076		C1qb	-2.2902	34.0048		Trem2	-2.4178	10.8801
Dhrs9	4.4734	57.1261		Cd52	-2.2878	28.2941		Fgd2	-2.4119	38.3962
Kng1	4.4628	15.5452		Gm12250	-2.2821	6.95468		Cd33	-2.409	29.3599
Cd180	4.4622	33.1391		Clec12a	-2.2813	12.2628		Tbxas1	-2.4084	24.1182
Gstt4	4.4569	4.54212		Bin2	-2.2791	30.0958		Hspb3	-2.4047	1.34818
Fam64a	4.4566	43.5406		C5ar1	-2.2779	10.9066		Bcl2a1b	-2.4014	12.118
Olr1	4.4197	22.585		Gna15	-2.2635	20.7595		Tnfaip8l2	-2.3732	17.4318
Ccnb1	4.4018	40.9355		Nckap1l	-2.2558	64.5686		Bcl2a1d	-2.3368	2.00741
Card11	4.3862	36.8761		Cd300ld	-2.2487	14.9914		Vav1	-2.3347	35.2089
Ska1	4.3638	29.1325		Gm5547	-2.245	1.52453		Tlr1	-2.3273	10.6409
BC021767	4.3638	28.5498		Dock2	-2.2441	55.585		Myh6	-2.3244	1.62724
C920009B18Rik	4.355	25.3316		Inpp5d	-2.2441	52.0278		Pbp2	-2.3204	0
Tnfrsf26	4.3507	39.3665		Lpxn	-2.2398	22.5436		Cyth4	-2.3186	72.7977
AB124611	4.3426	49.762		P2ry6	-2.2373	15.6946		Itgam	-2.3166	65.9002
Plin2	4.2951	201.158		Ms4a6c	-2.2309	12.9706		Bin2	-2.312	33.2473
5031425F14Rik	4.2943	9.11691		Cyth4	-2.2293	68.1891		Lyve1	-2.3094	7.8817
Tyrobp	4.2931	83.5784		Dock8	-2.2239	30.015		Adora3	-2.3075	10.1928
Tfpi2	4.2849	32.1785		Tmem119	-2.2215	33.068		Pira6	-2.2964	0.965773
Serpina3h	4.2514	17.1918		Hexb	-2.2201	56.8416		Cd53	-2.2736	54.6574
Hmox1	4.2433	33.0237		F9	-2.2147	5.42481		H2-Ab1	-2.2736	8.95202
Clec4d	4.2425	28.7122		Abi3	-2.209	26.0164		Csn3	-2.2688	0
Fcrl1	4.2345	30.7905		Blnk	-2.2011	17.7352		Stab1	-2.2681	27.4942
Clec12a	4.2187	45.7352		Nlrp1c-ps	-2.1935	8.60906		Fcgr2b	-2.2675	26.345
Tlr13	4.207	114.068		Nlrp1b	-2.1905	8.05404		P2ry6	-2.2636	13.6423
Cyp4f18	4.1876	39.1726		Ccr1	-2.1819	16.4437		Nkx3-2	-2.2589	0
Stab1	4.178	81.1549		C920009B18Rik	-2.1819	6.38934		BC035044	-2.2545	9.7332
Ctsd	4.1744	130.17		Mir448	-2.1777	0.533206		Irf8	-2.2543	33.1754
Ccl2	4.16	12.2967		Klra3	-2.1769	1.26906		Lrrc25	-2.2537	8.30382
A430093F15Rik	4.16	5.84771		Irf8	-2.1697	29.2373		Cd74	-2.2465	13.5124
Fabp4	4.1556	13.3458		Mpeg1	-2.1669	30.6925		Myh3	-2.2357	1.97461
Cd244	4.1251	28.757		Crct1	-2.1605	0.764699		Hpgds	-2.2342	41.5959
AU022793	4.1106	31.5302		Tlr9	-2.1598	6.92445		Ptpn18	-2.2325	9.61825
Bub1	4.104	40.4353		Wdfy4	-2.1555	19.4318		2610528A11Rik	-2.2278	0.831267
Bcl2a1d	4.1036	25.8539		Pik3ap1	-2.1536	26.0655		Cd209a	-2.2269	1.42254
Cd53	4.0745	192.752		Gpr65	-2.1488	11.5768		Rhoh	-2.2211	9.52795
Ulbp1	4.0714	32.6003		Havcr2	-2.1467	24.8794		Gpr84	-2.2044	5.86119
Tmem106a	4.0631	84.8729		Slfn8	-2.1425	9.07058		Pik3cg	-2.1857	26.6203
Emr1	4.0621	115.499		Abcg3	-2.1415	8.97881		Fcer1g	-2.1819	48.8293
Gngt2	4.0617	82.055		Mlxipl	-2.1399	17.6073		Actc1	-2.1776	1.18476
Melk	4.0605	29.2765		Bcl2a1b	-2.1382	22.0013		Ticam2	-2.176	5.49088
Fblim1	4.0534	75.684		Emr1	-2.1381	29.3143		Clec5a	-2.1755	26.839
Ms4a6c	4.0517	47.5969		Ptpn18	-2.1375	8.86328		Hcls1	-2.1676	30.0017
5830416I19Rik	4.0509	10.4572		Tnfaip8l2	-2.1333	18.1035		Cd84	-2.1604	38.9867
Crym	4.0499	28.7799		Tmem150b	-2.132	1.45831		Saa3	-2.1548	1.16045
Cdkn2a	4.0456	5.9393		Skint3	-2.127	0.987121		Cd37	-2.1538	15.8755
Hk3	4.033	106.032		Ms4a4c	-2.1269	4.32698		Slc11a1	-2.1509	17.0088
Apobec1	4.0299	147.799		Ikzf1	-2.1241	20.7905		Siglece	-2.1432	3.94135
Kif2c	4.0238	40.6778		1810011H11Rik	-2.1234	16.4365		Cryba4	-2.1408	2.54771
Pbk	4.0204	33.7799		Fcer1g	-2.1227	48.1308		Ly86	-2.1232	17.5313
Ptpn7	4.0197	29.2118		Gcnt1	-2.1217	34.0044		Lcp2	-2.1086	19.4479
Lrrc25	4.0153	43.8665		Klra2	-2.1162	5.1831		Irf5	-2.0973	32.3878
Slc37a2	4.0034	150.205		Kcnk6	-2.1157	25.1267		Mmp12	-2.07	5.78656
Mcoln2	3.9997	22.1175		Ccl6	-2.1156	17.1838		Cd86	-2.0606	14.5843
Cybb	3.9916	78.6162		Vav1	-2.1132	29.1319		Arhgap30	-2.0494	37.0573
LOC100038947	3.9901	18.1811		Cd74	-2.1069	9.39147		2610203C22Rik	-2.0475	4.63584
Pla2g2e	3.9777	2.84937		Fcgr3	-2.1058	24.5406		Inpp5d	-2.0447	50.3393
Iqgap3	3.9753	61		H2-Aa	-2.1044	6.48413		Gmfg	-2.0324	3.9615
Cdsn	3.9687	20.1694		Cxcl9	-2.0945	2.01079		Runx3	-2.0282	1.31355
Il12rb2	3.9636	8.8729		Trem2	-2.0927	6.82974		Mpeg1	-2.0257	33.4583
Tm4sf19	3.9536	14.2248		Il10ra	-2.0917	34.9508		Rgs1	-2.0191	2.88366
Frrs1	3.9381	40.5421		Ifi204	-2.0871	10.9281		Cd14	-2.0131	15.9768
Marco	3.9377	10.308		Asb10	-2.086	1.82565		Fam167b	-2.0057	2.15424
Fcer1g	3.9364	179.116		Sirpb1a	-2.0843	2.07542		Lrtm1	-2.0046	0.138884
Mmp13	3.9317	20.719		Tmem221	-2.0833	2.51167		Cd244	-1.9995	2.89709
Top2a	3.9299	47.0348		A630001G21Rik	-2.08	10.5058		Was	-1.9986	14.5963
Cdk1	3.9296	64.0311		Was	-2.076	17.5719		Gm5544	-1.9954	0.134624
Csf2rb	3.9255	100.68		Ptprc	-2.0734	38.9101		Arl11	-1.9949	6.1159
Aurkb	3.9152	43.5129		Epsti1	-2.0694	9.20551		Cd5l	-1.9949	3.20521
Lat2	3.9095	139.235		4921509O07Rik	-2.0685	0.638027		Ccr2	-1.9933	9.06878
Cd300ld	3.8953	48.8729		Naip6	-2.0655	6.18111		Saa2	-1.9902	0.438922
AI607873	3.8934	37.6635		C3ar1	-2.065	29.011		Sla	-1.9879	23.8635
B4galnt2	3.8835	10.2403		Itgam	-2.063	43.6459		Blnk	-1.9874	12.8456
Slc11a1	3.8777	58.8386		Lair1	-2.0617	65.2013		Ms4a4c	-1.9848	3.07039
C1qc	3.8628	171.599		I830077J02Rik	-2.0589	8.85078		H2-Eb1	-1.9838	7.04329
5830432E09Rik	3.8615	22.8477		Slamf6	-2.0584	4.52433		Cd48	-1.9834	11.7187
Cyba	3.8601	49.0788		Lcp2	-2.0561	18.9626		Myod1	-1.9719	0.856954
Ugt1a7c	3.8595	36.3883		E230029C05Rik	-2.0561	7.8729		Cd180	-1.9652	5.18975
AI662270	3.8561	43.3116		Sp110	-2.0544	11.5017		Gm5129	-1.9641	1.0675
Blnk	3.8527	60.0675		Card11	-2.0532	8.00656		Izumo1	-1.9573	0
Ctla2b	3.8506	29.699		Snord92	-2.0495	0.679459		Nlrp1a	-1.957	3.53474
Cnr2	3.849	36.4547		AU022793	-2.0463	7.86646		Ikzf1	-1.951	18.72
Klk9	3.8411	6.8962		Ctsc	-2.0462	30.0931		Tifab	-1.9416	15.5061
Itgb2	3.8403	128.498		Serpinb1c	-2.0413	1.12421		Myo1g	-1.9309	11.9544
Rab20	3.8387	45.0088		Tnfrsf11a	-2.0365	26.1972		Naip6	-1.9107	2.66867
Oit3	3.8375	18.2958		Opn1mw	-2.033	1.01348		Ppm1n	-1.9101	0.389414
Cd52	3.8272	87.6162		Btk	-2.0316	15.1593		Tmem119	-1.9045	31.4797
Fcrls	3.8196	166.017		Cd86	-2.0293	14.9066		Tns4	-1.9029	2.02983
F10	3.8188	27.1537		Nlrp1a	-2.026	7.16178		Nfam1	-1.8978	18.358
Star	3.8126	135.668		Ccl3	-2.0259	9.50169		Clec7a	-1.8972	19.4184
Prss22	3.8048	3.2254		Kmo	-2.0235	1.65476		Ugt1a7c	-1.8948	5.3398
AF251705	3.8044	82.6364		Csf3r	-2.019	18.3372		Gm10790	-1.8943	2.93942
Tbxas1	3.7902	71.1938		6030468B19Rik	-2.0173	0.791774		Rasal3	-1.8936	18.221
Clec4n	3.7875	9.67162		Cd48	-2.0137	16.2741		Tlr8	-1.8929	6.22773
Cxcr1	3.7814	4.11577		AF251705	-2.0123	21.2226		H2-Oa	-1.892	1.93689
Tyms-ps	3.7808	2.39127		Hck	-2.0097	24.8327		Asgr2	-1.8822	0
Havcr2	3.7796	85.2549		Fam26f	-2.0089	3.3443		Fermt3	-1.8817	23.3342
Plek	3.7785	199.724		Ccr2	-2.0088	7.59517		1810011H11Rik	-1.8772	6.33086
Gsg1	3.7783	5.13727		Ang	-2.007	13.9626		Dhrs7c	-1.8767	0
Tuba1c	3.7768	30.857		Rgs18	-2.0069	3.86132		Klk8	-1.8625	8.15143
C1qb	3.7731	105.348		Ticam2	-2.0067	6.67162		Dsc1	-1.8609	0.300318
Csf2rb2	3.7723	27.5129		Pou2f2	-2.0062	10.1007		Clec4a2	-1.8424	4.40776
Hmmr	3.7667	46.7905		Oas1a	-2.0026	6.32148		Ccr1	-1.8382	10.4489
Capg	3.7658	112.524		Arhgap30	-1.9988	36.4935		Osm	-1.8303	1.96429
C1qa	3.7657	90.3072		Snx20	-1.9983	14.2291		Il1rl2	-1.8201	4.86274
Myo1f	3.7602	124.215		Xlr	-1.995	8.78516		Pydc4	-1.819	0.808158
Il1rn	3.7504	18.0462		Il12rb2	-1.9918	1.94313		Lyz2	-1.8185	18.8679
Slfn10-ps	3.7492	30.6253		Mmp27	-1.9915	6.55596		Samsn1	-1.8171	12.1446
2810417H13Rik	3.7465	21.762		Lyn	-1.9913	35.8013		6030468B19Rik	-1.8146	0.300735
Sprr1a	3.7421	53.2175		Ifi27l2a	-1.9911	4.77469		Naip7	-1.8005	0.0400766
Timp1	3.7415	49.7496		Treml2	-1.9893	10.4078		Cd300ld	-1.7823	6.4949
Abcg3	3.7316	30.3458		Clec7a	-1.9875	25.5214		D5Ertd605e	-1.7822	0
Col20a1	3.7278	106.597		Laptm5	-1.9831	51.0794		Slc2a5	-1.7816	8.11036
Selp	3.7243	12.399		Ms4a1	-1.9814	1.17222		Myh8	-1.7729	1.48933
Fcgr2b	3.7229	86.3737		Clec10a	-1.9783	2.97865		Dpep2	-1.767	1.94769
Ckap2l	3.7191	38.2865		Cd5l	-1.9771	7.0575		Apoc2	-1.7645	1.32348
Gm5547	3.718	5.36251		Tbxas1	-1.9766	17.5622		Treml1	-1.7526	0.389808
Cdca5	3.7111	29.4622		Fermt3	-1.9748	23.8665		Gcnt1	-1.7523	22.64
Hvcn1	3.7066	110.983		Hcls1	-1.9685	24.5452		H2-Ob	-1.7352	2.85608
Dlgap5	3.7064	37.6968		Lyl1	-1.9676	12.71		Ptpn6	-1.7331	29.7791
Serpina3n	3.7018	117.752		H2-Ab1	-1.9577	5.43771		Mir488	-1.7159	0
Dpep2	3.7	18.219		Ptpn6	-1.9562	36.5817		Bglap2	-1.7086	0.44855
Kif20a	3.6922	52.1273		Traf3ip3	-1.9478	10.5528		Hmha1	-1.7071	30.6588
Chaf1b	3.6903	15.5157		Naip5	-1.9476	12		Retnla	-1.6984	0
1190002F15Rik	3.6834	19.6635		Apoc4	-1.9426	2.03695		Naip5	-1.6972	7.9971
C130050O18Rik	3.6764	19.4921		9930111J21Rik2	-1.9413	1.80338		Alox5ap	-1.6928	13.434
Serpinb9b	3.6639	7.44612		Tlr8	-1.936	7.70774		Dock2	-1.6918	34.5897
Rab32	3.6325	90.2765		Saa4	-1.9343	0.811493		Vgll2	-1.6751	0
Igsf6	3.6234	71.9172		Cd84	-1.9279	32.1649		Lyz1	-1.6743	1.72358
C5ar1	3.6222	32.0311		5430427O19Rik	-1.9228	9.37986		Btk	-1.6736	8.25552
Rbm47	3.6178	30.9747		Gm6416	-1.9217	0.51381		Il10ra	-1.6688	25.3446
Plaur	3.6156	63.0947		Bank1	-1.9208	3.47396		Slc15a3	-1.6543	12.3548
Ercc6l	3.6135	22.6498		Siglece	-1.9183	3.05445		Igsf6	-1.6499	11.8405
Tnfaip2	3.6101	73.2083		Car9	-1.9142	4.17457		Ncf1	-1.6479	27.7912
Bpifc	3.6089	26.2457		Hcst	-1.9126	3.3574		Lyl1	-1.6391	8.52054
Mki67	3.6082	29.2366		6330407A03Rik	-1.9103	3.73693		2010005H15Rik	-1.6336	0.113188
Slfn9	3.6049	31.1267		H2-DMb1	-1.905	6.91009		Gngt2	-1.6308	9.48776
Ifi30	3.6038	55.7375		Unc93b1	-1.9037	32.3979		Mael	-1.6218	0
Arhgap25	3.6004	128.548		H2-Eb1	-1.8933	5.2815		Hck	-1.6207	16.4293
Kcnn4	3.5984	40.3063		Nlrc4	-1.8885	9.7986		Spint1	-1.6166	5.59929
Cenpf	3.5967	40.8996		Rbm47	-1.8862	7.39903		Parvg	-1.6117	17.3149
Cxcl1	3.5964	10.644		Sash3	-1.8851	20.4698		Cd300a	-1.6115	7.40155
Cep55	3.5924	26.8633		Cd68	-1.884	34.7545		Sash3	-1.6084	13.368
Grn	3.5901	141.65		Hmha1	-1.8807	32.3979		Csf2rb2	-1.6071	2.92562
Prc1	3.5891	70.0701		Sla	-1.8796	22.6364		Slc45a2	-1.6067	0
Tlr1	3.5662	39.3883		Arhgap25	-1.8779	32.5498		Upk1b	-1.6056	1.84891
Tlr7	3.5641	53.6968		Naip2	-1.8744	19.0635		Ppbp	-1.605	0.113188
Ndc80	3.5636	26.4724		Lrrc3	-1.871	19.556		Klrb1b	-1.6041	0.411605
Mis18bp1	3.5605	29.2692		Cybb	-1.8683	15.7721		Gp49a	-1.5978	5.89079
Bst1	3.5584	29.9031		Susd3	-1.8681	7.61798		Ncf4	-1.5959	4.44742
Rab19	3.5557	13.3206		Dennd1c	-1.8639	9.75696		Lst1	-1.5928	2.99585
Gm5431	3.5462	15.0665		D830046C22Rik	-1.8623	1.01194		Ifi204	-1.5898	6.49864
Gusb	3.5408	209.167		Lrrc25	-1.8612	8.88606		Gm13212	-1.587	0.306493
Ctss	3.5313	143.857		Myo1f	-1.8566	27.762		Gpr65	-1.5834	3.69259
Gpr35	3.5267	31.5157		Tnfrsf13b	-1.8546	5.10679		Myo1f	-1.5802	21.7237
Lrr1	3.523	9.43297		Tlr13	-1.854	21.091		Pik3ap1	-1.566	14.1468
Psrc1	3.5223	39.2328		Cd37	-1.8481	15.0255		Tepp	-1.551	0
Guca1a	3.5065	13.9666		Clec4a1	-1.8474	1.82927		Dock8	-1.55	17.9352
Gsg2	3.5019	28.4157		Lat2	-1.8471	29.9101		Gm5086	-1.5481	2.07192
Osm	3.4895	20.6596		Apbb1ip	-1.8471	8.08407		Tmem173	-1.5451	12.2419
Pdcd1	3.4811	8.33913		Ncf1	-1.8425	30.8697		Ibsp	-1.5417	0.0911613
Dnase2a	3.4735	61.2291		Ccl5	-1.8409	2.32024		Ifi202b	-1.5413	0
Ttk	3.4697	38.5817		Cnr2	-1.833	7.73049		Lilrb4	-1.535	6.74319
Ftl1	3.4696	70.1643		Lst1	-1.8324	5.16877		Mmp10	-1.534	0
Aspm	3.4674	54.6882		Prss46	-1.8305	2.43092		Cd68	-1.5337	21.2492
Kif18b	3.4592	22.0227		Retnla	-1.8304	0.279568		Slamf7	-1.528	2.57787
3830403N18Rik	3.4554	8.49485		Tmem106a	-1.8301	16.7235		Spic	-1.5277	0
Abca1	3.4544	94.6716		Grn	-1.8295	32.8069		F9	-1.5251	1.34756
Clca1	3.4513	28.2464		Naip7	-1.8286	1.30901		Itgb2	-1.5236	21.1181
P2ry6	3.4479	42.9914		AB124611	-1.826	8.4389		Tnfrsf26	-1.5209	1.24652
Ctsz	3.444	179.061		Parvg	-1.8189	25.2541		1700023E05Rik	-1.52	0
Pik3ap1	3.443	75.9547		Cd200r4	-1.8181	11.9101		Gm6634	-1.5129	0
Fyb	3.4391	72.4377		Adap2	-1.8112	23.8794		Spink5	-1.5104	0
Sirpb1a	3.438	6.90309		Ciita	-1.8105	5.79588		Abcc3	-1.509	8.95226
Troap	3.4356	16.8182		Sirpb1b	-1.8086	3.27165		Pyhin1	-1.5054	3.44411
Zc3h12d	3.4332	22.2358		Klhl6	-1.8064	18.8633		D830046C22Rik	-1.501	0
Cdca3	3.4275	44.6383		Gm1966	-1.8021	11.7773		Lyn	-1.4976	23.6732
Klk8	3.4272	41.3478		Mir31	-1.7994	0.414415		Slamf8	-1.4974	0.77997
Neil3	3.4252	19.9788		F630111L10Rik	-1.7993	0.875985		Ly9	-1.4954	5.13807
Ticam2	3.4179	22.5031		Tlr2	-1.7968	21.821		Fam187b	-1.4949	0.0385077
Napsa	3.4143	33.1457		Lilrb4	-1.7962	9.28233		Cd52	-1.487	11.5004
Lpxn	3.4013	59.1337		Fam167b	-1.7954	3.4164		Hexb	-1.486	34.6074
Nuf2	3.3999	25.2684		A130077B15Rik	-1.7919	8.03245		Liph	-1.4839	3.49221
Ifi204	3.3994	34.0164		Ctss	-1.7898	32.8268		AI662270	-1.4803	4.2454
Serpina3f	3.3994	4.63827		AI662270	-1.779	8.58336		Gm14461	-1.4762	0
Apoc1	3.3975	31.3675		Ccdc88b	-1.7771	20.8297		Lrrc15	-1.4745	0.585997
Clec4e	3.3945	25.0227		0610040J01Rik	-1.7771	13.5654		Clec12a	-1.4632	4.2659
Btk	3.387	47.4685		Kcnn4	-1.7765	9.01818		Gm8773	-1.4623	0
Cxcl10	3.3852	26.0315		Zc3h12d	-1.7763	5.35853		Lag3	-1.4579	6.48552
9630013A20Rik	3.3805	56.7167		1600010M07Rik	-1.7751	1.15246		Ptprc	-1.4532	23.0263
Gm5150	3.3795	4.24795		Fcgr2b	-1.7717	18.0155		Mir1949	-1.4511	0.340892
Ccl11	3.3767	20.8827		Slc2a5	-1.771	5.58838		Csf2rb	-1.4506	9.60783
Dock2	3.3752	144.246		Trim14	-1.7693	9.87943		Hvcn1	-1.45	13.9596
Tk1	3.3711	25.6737		Apoc2	-1.7678	6.32331		Gm5134	-1.4467	0
Ube2c	3.3656	27.3344		Rac2	-1.7669	15.172		Gm10872	-1.445	0
Krt75	3.3529	6.02919		Klrd1	-1.7662	1.10431		Gm15880	-1.4444	0
Spc25	3.3439	35.0283		Fam46c	-1.7661	8.5784		Cd200r1	-1.4435	2.39171
Naip2	3.3435	68.3747		Lhx8	-1.7636	0.305851		BB123696	-1.443	0
Nusap1	3.3433	32.3429		Arhgap4	-1.7633	21.2226		Lpxn	-1.4409	8.01621
Ccna2	3.3417	64.1152		Cd14	-1.7633	12.2147		Unc93b1	-1.4361	22.8071
Ptx3	3.3416	37.1543		Tnf	-1.7543	4.55752		Arg1	-1.4306	0.861318
F13a1	3.34	75.2993		Fam105a	-1.7525	21.1733		Fyb	-1.4276	12.2286
Casc5	3.3397	31.9393		Rab32	-1.7508	19.4089		Kcnk6	-1.4155	12.5625
Kif15	3.3378	36.083		Cass4	-1.7507	2.99835		Nanog	-1.41	0.184921
D830046C22Rik	3.3356	4.32057		Gpr160	-1.7478	6.64207		Wdfy4	-1.4066	9.88536
Pf4	3.325	25.025		Cd22	-1.741	19.7077		Il21r	-1.4055	2.97196
Dsp	3.319	21.2277		Tyrobp	-1.7405	12.8239		Cfi	-1.3899	0.456317
Mxd3	3.3181	17.4202		Igfals	-1.7357	0.637649		H2-Bl	-1.3844	0.438374
Vav1	3.3106	82.2865		Apobec1	-1.7351	26.219		Lat2	-1.3804	13.5124
Naip5	3.3106	39.7375		Neurl3	-1.7348	6.67366		Bank1	-1.3788	1.59836
Slc7a7	3.3071	40.3958		Ctla2b	-1.7326	5.38195		Csf3r	-1.3752	10.1537
Hist1h3b	3.3058	9.56384		Nfam1	-1.7288	14.2668		Gm766	-1.3698	0
Irf8	3.3026	78.5719		Trim30a	-1.7284	15.2328		Myog	-1.3681	0.190818
Spink2	3.3023	5.56543		Slc16a10	-1.7263	20.7696		Epsti1	-1.3601	3.46106
Col18a1	3.3017	58.4191		Card9	-1.7232	16.8013		Pdcd1	-1.3473	0.0120613
Eme1	3.2982	25.7167		Mafb	-1.7231	20.8928		Sh2d1b1	-1.3451	0.0674958
Folr2	3.2952	18.0585		Slc15a3	-1.7149	26.8665		Apob	-1.3439	0
Neurl3	3.2931	28.02		Hk3	-1.7088	18.2692		Tubb1	-1.3382	0.337922
Bdkrb1	3.2929	11.1215		Cmtm7	-1.7053	10.7167		Lyzl4	-1.3318	0
Lhx6	3.2878	12.1524		Tspan32	-1.705	7.22475		1700017N19Rik	-1.3225	0
Casr	3.2764	15.8665		C130050O18Rik	-1.7039	3.83065		Gm15104	-1.322	0
Nckap1l	3.2754	158.089		Ccl24	-1.698	1.10628		Postn	-1.3137	3.44174
Ncapg	3.2655	35.4101		Cd200r1	-1.6958	7.75449		Cd72	-1.31	1.94252
Cdc25c	3.2632	16.1007		Xlr4b	-1.6916	0.870858		Gm2848	-1.3069	0
Cyth4	3.2528	167.397		F11r	-1.6906	19.4134		Naip2	-1.3029	9.2348
Plk1	3.2525	34.767		Ncf2	-1.6884	17.0391		Abcg3	-1.3004	1.92889
Gm19689	3.2517	4.25571		5031425F14Rik	-1.6833	1.30275		Alox5	-1.2952	4.94443
Cenpa	3.2462	26.2013		Fes	-1.6804	31.6925		Hk3	-1.2931	9.38568
Cxcl9	3.2369	6.28988		Plau	-1.6785	15.6696		Lrmp	-1.2877	5.6069
Hist1h2ag	3.2357	18.2676		H2-DMa	-1.6743	13.5638		Mcoln2	-1.2796	0.585913
Ccnb2	3.2355	32.9872		Mir142	-1.6738	1.54728		Podnl1	-1.2752	0.15414
Casp4	3.2343	35.5391		Ly9	-1.6717	10.0311		Dok2	-1.2716	2.49175
Il2rg	3.23	31.9245		Htr2b	-1.6656	8.5784		Cd69	-1.2703	0
Hpgds	3.2297	99.7721		9930111J21Rik1	-1.6618	6.21112		Slamf6	-1.265	0.71645
Ptprc	3.2263	109.268		Cfp	-1.6614	21.0429		Igf2bp3	-1.2543	0
Ptafr	3.2203	37.762		Lcp1	-1.6593	54.3546		Pitx3	-1.2521	0
Sgol1	3.2142	13.5058		Gngt2	-1.6527	13.2557		Slc39a4	-1.2495	0
Hist1h3g	3.2118	11.4318		Ptpn7	-1.652	4.47237		Itpripl1	-1.2489	6.91966
Mdfic	3.2091	56.5143		Faim3	-1.649	0.769474		Plin4	-1.2452	0.802168
5430427O19Rik	3.2084	30.1302		Cd300lb	-1.6485	8.75696		9330175E14Rik	-1.2451	0.0685065
Laptm5	3.2061	153.099		8030442B05Rik	-1.6457	0.568202		Atp6v0d2	-1.2438	1.16353
Ccl7	3.2048	16.1568		Ms4a6d	-1.6453	6.55129		Tm4sf19	-1.2372	0
Fcgr1	3.2012	55.1752		Clec5a	-1.6428	20.1844		Casr	-1.2332	0.901114
Cdca2	3.1996	35.3478		Igsf6	-1.6373	13.6108		Lair1	-1.2312	26.7973
Mmp3	3.1957	4.73283		Dok2	-1.6324	4.80688		Cacng1	-1.2291	0
Sele	3.1942	5.89963		Cd53	-1.6283	29.4855		A530064D06Rik	-1.2286	0.0786569
2010016I18Rik	3.1903	6.36151		Gm12185	-1.6249	1.65339		Lipk	-1.2256	0
Clec5a	3.1899	83.4622		Hhex	-1.6234	7.13549		Klra17	-1.2244	0
Treml2	3.1801	30.4123		Cd209a	-1.6209	1.43552		Kng1	-1.2197	0
Depdc1a	3.1792	6.81531		Klhl38	-1.618	2.71731		Tssk6	-1.2186	0
Ptpn6	3.1783	110.521		Ptafr	-1.6146	8.28988		Mx1	-1.2172	1.14372
Ctsc	3.1767	84.6861		Lag3	-1.6137	8.16558		Dennd1c	-1.2168	3.48145
Uhrf1	3.1643	44.4389		5031414D18Rik	-1.612	10.342		Ctsc	-1.2137	13.0389
Il27	3.1618	1.7344		Tmem71	-1.6091	5.09745		Syk	-1.2102	10.7412
Gcnt1	3.1615	87.2168		Gm14461	-1.608	3.63573		Mbnl3	-1.2101	1.11592
Wdfy4	3.1604	49.5544		Sp140	-1.6059	5.35262		Ctsg	-1.2074	0.140844
Pycard	3.159	40.8697		Usp18	-1.6028	3.48614		Traf3ip3	-1.2058	3.61762
Apobr	3.156	39.8861		Ctsd	-1.6024	17.9318		Cd36	-1.2035	4.18386
Syk	3.1558	74.3161		Slco2b1	-1.5939	26.6364		Clec4d	-1.1955	1.24714
Fermt3	3.149	70.3019		Psd4	-1.5929	12.8041		Smpx	-1.1922	0
Tnfaip8l2	3.1476	45.7282		Syk	-1.5918	16.6234		4931429P17Rik	-1.1919	0
Tfec	3.1463	12.2269		Bst2	-1.5918	6.48812		Bst1	-1.1859	1.9246
Psors1c2	3.1446	5.58838		Arhgap9	-1.5914	10.9431		Snora78	-1.184	0.17342
Rac2	3.142	54.8041		Pycard	-1.591	9.01412		Cmah	-1.1681	1.33867
Ptplad2	3.1402	32.6925		Lpar5	-1.5908	1.89908		Hist1h3g	-1.1649	0.481763
Hist1h2an	3.1402	18.9281		Psmb9	-1.5855	6.91721		Ncf2	-1.1643	8.5341
Fcgr3	3.1346	64.2351		Adrb2	-1.5816	4.63827		Apbb1ip	-1.1629	3.20521
Lrrc39	3.1285	11.9245		Plcb2	-1.5814	13.5784		Il7r	-1.1617	2.20867
Cxcl13	3.1262	2.1417		Lyz2	-1.5795	10.9508		Tnfrsf13b	-1.1552	0.803409
Cenpe	3.1226	29.9281		Ddx43	-1.578	1.85334		H2-DMb2	-1.1551	0.529413
Clspn	3.1212	26.0857		Dpep2	-1.5751	2.85977		Xlr	-1.1543	1.7521
Bst2	3.1195	29.644		Fcrl6	-1.5747	0.382748		Nlrc4	-1.1532	2.07073
Tmem221	3.1193	7.60906		Il1a	-1.5731	8.02319		G530011O06Rik	-1.1482	0.969805
Kif14	3.1153	21.6517		Stat4	-1.5698	3.08283		Ccr3	-1.1482	0
Gm13212	3.1097	7.52578		Lyz1	-1.5687	2.08013		Fes	-1.1441	15.4059
Kif23	3.0935	29.9245		Slc7a7	-1.5684	7.97469		Akr1c12	-1.1437	0.0300485
Tnfrsf1b	3.0926	62.4921		Smagp	-1.5667	4.16813		Mnda	-1.1358	0.704235
Slamf9	3.0919	24.9281		Csf2rb2	-1.5661	4.27003		Gm1966	-1.1332	4.97273
Fam46c	3.0893	31.3019		Hvcn1	-1.5653	18.7905		Cybb	-1.1236	6.3453
Mnda	3.0889	15.752		Myo1g	-1.5623	8.37986		E230029C05Rik	-1.1214	2.21268
Stap1	3.0818	16.2757		Ebi3	-1.5579	4.03105		Plek	-1.1211	19.564
Sirpb1b	3.0801	11.0083		Srgn	-1.5571	14.7773		Rnf183	-1.1164	0
Serpine1	3.0788	22.5986		Slc7a8	-1.5564	7.46725		Il6ra	-1.1141	6.01662
Gpr97	3.0658	26.4425		Guca1a	-1.5551	2.49178		Ccl4	-1.1102	0
Il21r	3.0639	19.6968		Gp49a	-1.554	6.48945		Mgam	-1.1048	0.218316
C7	3.0592	3.10069		Ugt1a7c	-1.5531	5.4908		Mpo	-1.103	0.553199
Atf7ip2	3.0526	1.99148		Gmfg	-1.551	2.63922		Pycard	-1.1028	4.00582
Rcvrn	3.0507	5.26043		0610038B21Rik	-1.5507	0.942258		Cd300lb	-1.1012	2.02637
Gm15698	3.0491	3.85149		1810013A23Rik	-1.5442	0.505164		Runx1	-1.0953	3.39059
Dtl	3.0449	14.4776		Gsx1	-1.5437	0.551773		Neurl3	-1.0919	2.06774
Lcp2	3.032	48.4763		Gbp8	-1.5403	1.59093		Klrd1	-1.0916	0
Tubb6	3.0228	71.1198		Klf14	-1.5403	0.422462		Gpr141	-1.0892	0.776296
Sh2d1b1	3.0227	6.96658		Frrs1	-1.5387	5.81531		Clec2i	-1.0891	0.177884
Slc43a3	3.0211	41.6716		Itgb2	-1.5361	19.1427		Skint3	-1.0878	0
Arpc1b	3.0204	98.5317		Elf4	-1.5332	5.16368		Plbd1	-1.0872	0.804765
Myof	3.0196	71.9136		Rnase4	-1.5296	14.9666		Gdf3	-1.0871	0
Cd37	3.0149	45.7721		Plcg2	-1.5267	24.6234		Cnr2	-1.0863	1.40222
Slc39a4	3.0144	8.16241		Osm	-1.5264	3.66639		Tnip3	-1.086	0
Ripk3	3.0102	15.5817		Tgfbr1	-1.5259	51.214		Siglec5	-1.0814	1.55185
Arhgap30	3.0083	95.8601		Mylip	-1.5251	23.9957		Tmem37	-1.076	1.62749
Tlr2	3.0025	70.2111		Cd300a	-1.5251	7.79317		AB124611	-1.0745	1.91489
Parvg	3.0015	77.8356		Lrrc39	-1.5245	2.32474		Wisp3	-1.0726	0
Hcst	3.0003	10.1713		Abcc3	-1.5241	9.4389		Ccdc73	-1.0722	0
Rgs18	2.995	10.9547		Oasl1	-1.5239	2.78344		Itgax	-1.0705	1.39928
Itga5	2.9906	32.7799		Arl11	-1.5218	7.02595		Serpine1	-1.0689	1.85115
Epsti1	2.9883	23.2418		Atp8b4	-1.5214	5.68194		H2-DMb1	-1.0632	1.87021
Slc17a9	2.9875	14.4498		Zbp1	-1.521	2.66593		Fcgr4	-1.0622	0.82443
Ncf4	2.9872	20.2967		Ifi203	-1.52	4.0655		Hcst	-1.0606	0
Prelid2	2.9872	12.767		Gusb	-1.5178	35.4437		Plcb2	-1.0589	6.01343
Ms4a4b	2.9853	3.66815		Stap1	-1.5158	3.46718		Fcrl1	-1.0585	0.155423
Nkx3-2	2.9843	2.40388		Ifi30	-1.5148	8.76955		5430427O19Rik	-1.0582	1.93998
Igf2bp3	2.9831	2.72783		Angptl3	-1.5117	0.930369		Rac2	-1.0554	5.23683
Ugt1a6b	2.9827	4.88273		Unc13d	-1.5101	8.37572		Alox15	-1.0531	0
D5Ertd605e	2.981	5.50585		4632428N05Rik	-1.5077	38.8125		F11r	-1.0467	8.59843
Col4a1	2.9715	41.8633		Fcgr4	-1.5059	5.45469		BC051628	-1.044	0
9530053A07Rik	2.9708	5.54212		Dennd2c	-1.505	4.64589		Pilra	-1.0439	1.60309
Hcls1	2.9677	65.2976		Haao	-1.5007	0.938321		I830077J02Rik	-1.0386	1.50281
Wif1	2.963	8.4168		Kctd12	-1.5002	45.7595		Fbxo15	-1.0385	0
Zbp1	2.9557	12.7986		Clec2i	-1.4967	4.10458		Mir212	-1.0322	0
Kif20b	2.9556	36.3316		Psmb8	-1.4964	9.39147		Dpep1	-1.0317	0.561126
Ncf1	2.9518	92.057		Cacna1f	-1.4945	0.764699		Crybb1	-1.0225	2.47515
Inpp5d	2.9508	107.315		Ctsz	-1.4944	30.3778		Tspan32	-1.0205	1.29408
Myo1g	2.9478	34.8386		Klk7	-1.492	0.491861		Fam46b	-1.0163	0
Xlr	2.9416	22.6091		Gsg1	-1.4918	0.698558		Mefv	-1.0134	0.125536
Irf5	2.9402	75.9355		5830416I19Rik	-1.4908	1.4733		Arhgap25	-1.0109	8.27446
Ptgir	2.9381	6.70774		Pf4	-1.4886	4.19586		Snx20	-1.0094	2.44043
Vim	2.9375	60.6882		4930486L24Rik	-1.488	1.71206		8030442B05Rik	-1.0083	0
Cxcr4	2.9325	50.1549		Hk2	-1.4863	14.2		Hhex	-1.008	1.9733
Esco2	2.9292	28.7352		Apoe	-1.4855	14.9872		Gm13154	1.0036	0
Apoe	2.9199	67.9547		Tgfb1	-1.4834	11.0721		Dytn	1.017	0.0302534
Mx1	2.9105	12.7258		Dhx58	-1.4809	8.76447		4930592A05Rik	1.0186	0
Ceacam16	2.9094	2.54702		Cd28	-1.4798	4.58336		Edn2	1.0199	0
Snx20	2.9092	35.0186		Abca9	-1.4764	9.63264		Cd200r2	1.0201	0
Runx1	2.9078	28.3497		Phldb3	-1.476	2.26098		Akr1c19	1.0246	0
Nlrp1b	2.9061	17.7033		Arhgdib	-1.4756	10.5391		E230019M04Rik	1.0312	0
Ikbke	2.8998	52.2343		Slfn10-ps	-1.4732	4.51713		Spdef	1.0356	0.232659
Adamts12	2.8944	18.8697		Rnase6	-1.4726	1.76594		Als2cr12	1.0417	0
Anpep	2.8939	11.7645		Tfec	-1.4624	2.12968		Mir30c-2	1.0419	0
Hexb	2.891	115.851		Itgb5	-1.4593	28.2518		Tectb	1.0421	0
Tmem154	2.8863	24.5243		Ceacam16	-1.4564	0.460623		E230025N22Rik	1.0424	0.200081
Ly86	2.8833	31.8601		Olfml3	-1.4505	21.2125		Serpinf2	1.0552	0.0168791
Lrmp	2.878	36.5575		Siglec5	-1.443	4.21681		Gm12191	1.0556	0
Pik3r5	2.8779	54.0004		Lmo2	-1.4429	26.9508		Myh4	1.0574	0
Cd93	2.8744	149.336		Glipr1	-1.4425	4.4908		Mir10b	1.063	0.0467285
Ckap2	2.8701	45.2993		Arhgap19	-1.441	12.4895		Bpifb5	1.0662	0
A630001G21Rik	2.8696	23.9872		Gm5150	-1.4408	0.584092		Gm15319	1.0752	0
Klra17	2.8696	3.65341		Uba7	-1.4356	8.40894		Rab19	1.0753	0.139016
Unc93b1	2.8648	86.6234		Irf7	-1.4355	3.99822		Myl2	1.0813	0
E2f8	2.8618	14.0545		Ccl8	-1.4345	1.41274		Scn11a	1.0817	0
Col7a1	2.8595	25.821		Mir1932	-1.4321	0.57159		Gm17801	1.082	0
Fam111a	2.8558	64.8125		Prdm1	-1.4309	4.54516		Fbxo43	1.0902	0.448635
Ncaph	2.8536	37.3936		Mnda	-1.4294	2.80438		Odf3l2	1.1195	0
Mafb	2.8535	67.0721		Tmem173	-1.4215	9.93554		Gdf15	1.1225	0.0674958
Sash3	2.8521	54.3098		Parp14	-1.4189	13.3936		Sost	1.1338	0.323883
Angptl4	2.852	20.0726		Apobr	-1.4186	7.1152		Ceacam10	1.1454	0
Krt16	2.8505	2.6189		Oas3	-1.4169	1.31153		Kcne3	1.1457	0
A530064D06Rik	2.85	6.84164		Raet1d	-1.4087	1.28831		2010016I18Rik	1.1879	0
Iqgap2	2.8473	115.541		Man2b1	-1.4086	36.5186		Ccdc110	1.1973	0
Itgam	2.8464	99.0292		Gm15413	-1.4072	0.97753		3300005D01Rik	1.2199	0
Naip6	2.845	14.2581		Il6ra	-1.4032	8.80688		Hoxd10	1.2466	0
Ankle1	2.8449	18.7258		Clec4a3	-1.4032	2.76168		Tyrp1	1.2509	0
Col28a1	2.8447	8.67572		Ulbp1	-1.4025	3.80724		Rcvrn	1.2541	0
Tmem37	2.8399	19.6968		Pilra	-1.4013	4.31158		Raet1d	1.2543	0
Mir142	2.839	6		Lgals9	-1.3984	10.2503		Akap3	1.2573	0.329698
AA467197	2.8337	20.5086		Rab20	-1.3983	6.05355		Iqch	1.2732	0.775363
Tgfb1	2.8207	46.308		Dsc1	-1.3973	0.470762		Gjb5	1.2752	0
G630090E17Rik	2.819	6.0655		Ncf4	-1.3931	3.59827		4930467E23Rik	1.2833	0
Tns4	2.8181	11.8861		Apof	-1.391	0.798384		Klra3	1.2968	0
Il1a	2.818	29.6799		Arhgap15	-1.383	9.73049		Themis	1.3053	0
Cdca8	2.8177	26.7447		Tlr6	-1.3802	2.95948		Serpina3i	1.3116	0
Oas1a	2.8167	15.71		H2-DMb2	-1.379	1.72881		Tfpi2	1.3126	1.92467
Ms4a6b	2.8149	12.6402		Alox5ap	-1.3742	7.9393		Stk31	1.3329	0
Hist1h2ab	2.8106	25.4401		Anpep	-1.3737	1.95436		Gstt4	1.3362	0
Kng2	2.8104	21.153		Paox	-1.373	7.9393		Myoz3	1.339	0
Mdfi	2.81	17.065		Cd4	-1.3707	1.07593		Uts2r	1.3652	0
Slamf6	2.8057	10.7721		Col6a5	-1.37	1.03338		Cdsn	1.4039	1.11856
Runx3	2.805	6.85387		Galnt3	-1.3659	6.03058		Spo11	1.4354	0
Atp8b4	2.7987	23.0894		Rab3il1	-1.3631	16.8239		Selp	1.4752	0.573798
Sp140	2.7961	19.8239		Gsdmd	-1.3589	9.41794		Klk9	1.5018	0
Prr11	2.7942	12.4776		Sh3bp2	-1.3575	17.9355		Siglec15	1.5337	0
Cdc20	2.7917	32.1858		Ucp2	-1.3532	15.2976		C6	1.5787	1.40414
Cd5	2.787	4.53462		Dna2	-1.3526	10.7825		Hnf1b	1.5951	0.22856
6330407A03Rik	2.7859	10.007		Slfn2	-1.3521	5.68403		D630010B17Rik	1.6197	0
Samsn1	2.777	35.5391		Ddx60	-1.3516	3.49045		Serpinb12	1.6234	0
Lyn	2.7756	82.7799		Slfn3	-1.3442	2.80596		Prss46	1.624	0
Psmb8	2.7756	38.1858		Hlx	-1.3418	5.28988		Psors1c2	1.6326	0.446432
Hexa	2.7755	105.479		Gpr35	-1.3403	4.10902		Ucn2	1.6797	0
Batf	2.7751	11.9281		Dhrs3	-1.3379	9.266		Gm15401	1.7257	0.0821428
Scgb3a1	2.7747	7.44855		Pik3r5	-1.3372	10.1457		E130310I04Rik	1.7688	0.199606
E030030I06Rik	2.7742	5.92812		Dab2	-1.3369	8.85078		Atf7ip2	1.7775	0
Rhbdf2	2.773	41.0788		Dnase2a	-1.3369	8.11919		Gphb5	1.9635	0
Brip1	2.773	21.8794		Ptk2b	-1.3365	16.2211		Ms4a4b	2.0098	0.632383
Dram1	2.7684	31.0555		A530088E08Rik	-1.3355	0.83062		Wfdc2	2.0159	0
Lyz1	2.7668	8.73755		Lyzl4	-1.3342	0.547784		Pgc	2.0367	0.262013
Galns	2.766	104.455		Gbp10	-1.3336	1.8739		Mcoln3	2.3529	1.1763
Klhl6	2.7644	51.6737		Pydc3	-1.3299	0.901876		Saa4	2.4219	0
Wfdc2	2.763	1.72524		Mcoln3	-1.3293	4.22621		Tyms-ps	2.4549	0.00471589
Klrb1b	2.7618	6.767		Pla2g15	-1.3264	26.2218		Serpinb1c	2.8391	0.0326393
Trip13	2.7611	12.1349		Il10rb	-1.3248	13.9788
Col6a5	2.7574	6.20066		Batf2	-1.3213	1.16007
Cdkn2c	2.7549	22.104		Pde3b	-1.3179	22.9136
Aif1	2.7544	37.6126		Gm4841	-1.3168	0.737596
Orc1	2.7534	8.48812		Cd36	-1.3167	4.85387
Ctsb	2.7519	93.4283		B2m	-1.3148	23.2336
Bcl3	2.7499	28.5157		D330045A20Rik	-1.3137	2.56876
Kif11	2.7479	44.248		5830432E09Rik	-1.3127	2.64413
Tpx2	2.7421	50.1593		Ptgs1	-1.3108	14.1475
Abi3	2.7388	48.5952		Plin2	-1.3059	18.041
Hist1h2af	2.7385	12.1891		C6	-1.3036	1.95397
Sla	2.7381	56.5143		A630033H20Rik	-1.2965	2.50126
Ctsh	2.7376	38.7423		Mndal	-1.295	4.17457
Ugt1a6a	2.7371	16.055		Igf1	-1.2928	4.25259
Plcb2	2.735	47.3655		Casp8	-1.2923	8.37572
4930558J18Rik	2.7349	2.97902		Ccl2	-1.2918	0.927493
Pld4	2.7344	45.5045		Plek	-1.2897	21.7959
Sh3bp2	2.7343	82.699		Rgs10	-1.2895	19.2418
Lcp1	2.7329	171.41		Tlr4	-1.2893	9.09366
Trim14	2.7329	27.6861		Coro1a	-1.2888	15.5361
Slc16a3	2.7311	41.1918		Runx3	-1.284	1.04892
Xkr5	2.7298	10.1135		Csf2rb	-1.2839	10.6635
Gm11545	2.7287	4.82102		Ctsh	-1.2826	7.04239
Emp3	2.7271	23.4112		Mir5129	-1.2807	0.38099
Asf1b	2.7173	30.5045		H2-T24	-1.2805	3.55988
Ccr1	2.7126	30.9788		Golm1	-1.2801	19.2733
Birc5	2.7103	29.2823		Cd300lg	-1.2799	0.870923
Was	2.7102	36.0501		Fli1	-1.2798	16.5003
Gjb5	2.7102	3.27316		Ifit3	-1.2777	4.23433
3300005D01Rik	2.7084	3.16796		Tmem45b	-1.2758	0.132426
Aoah	2.7052	20.9666		Gm13212	-1.2737	0.966214
Ptpn18	2.7022	17.8928		Cdk6	-1.2716	5.14935
Naglu	2.7008	67.719		Asb15	-1.2682	0.365493
Pqlc3	2.6934	24.1739		Clec4a2	-1.2666	2.248
Cebpa	2.6933	73.7696		4930568G15Rik	-1.2666	0.491659
Kynu	2.6933	8.12843		Klra17	-1.2608	0.52698
Xcr1	2.6858	4.87943		1300002K09Rik	-1.2596	5.33819
Hist1h2bm	2.6831	7.01011		Fam111a	-1.2571	10.9101
Adamts7	2.6792	18.0283		Kcne3	-1.2569	0.512734
Tagap	2.6768	22.7122		Sp100	-1.2521	6.99568
Il1rl2	2.6763	19.475		Gm10433	-1.249	0.539704
Elf4	2.6761	19.4547		Apoc1	-1.2478	3.62004
Pik3cg	2.6707	45.6799		Slc16a3	-1.245	7.36051
Gpr119	2.6685	2.45836		Sirpa	-1.243	27.3904
Hist1h2ak	2.6682	29.7905		B430306N03Rik	-1.2429	4.07058
Rrm2	2.6677	31.7799		Gdf3	-1.2415	1.35644
Hlx	2.6619	24.3354		Gpsm3	-1.239	4.56864
E130310I04Rik	2.6605	2.77063		Spink5	-1.2375	0.399343
Slfn2	2.6589	26.6216		Cd300lf	-1.2356	5.20343
Psmb9	2.6566	23.1931		Dhrs9	-1.2339	4.72125
Ncf2	2.6557	49.6556		Cytip	-1.2287	2.60859
Dock8	2.6556	52.5287		Slc39a4	-1.2269	1.12421
Cxcl5	2.6551	5.59517		5430435G22Rik	-1.2212	10.9101
Tnfsf8	2.6547	13.8601		Slc17a9	-1.2211	2.03439
Nek2	2.6546	18.308		Gm4951	-1.221	2.22578
Ctsl	2.6544	88.2716		Ccl17	-1.2199	0.434034
Casp8	2.6532	41.7235		Pik3cd	-1.2196	20.1302
Cdkn3	2.6529	9.48149		Mef2c	-1.2195	25.5214
Kntc1	2.6525	27.5171		Naglu	-1.2166	11.7825
Cdk6	2.6514	26.5702		Itga4	-1.216	10.3915
Cd4	2.6486	5.69465		Il7r	-1.2146	5.43533
Nlrp1a	2.6472	15.0182		Rab19	-1.2145	1.44294
Arhgdib	2.6468	40.556		Rgs14	-1.2135	3.38293
Tagln2	2.6465	62.4056		Adam8	-1.2133	11.585
Naip7	2.6429	3.97363		Ifit1	-1.213	5.38195
Il3ra	2.6399	29.5482		Crybb1	-1.2128	2.79504
Gpr84	2.6379	12.0357		Casp1	-1.2122	5.04624
Rasal3	2.6373	43.1475		Hal	-1.2115	0.789254
B3gnt3	2.6361	17.7986		Gpnmb	-1.2099	7.80688
Dhrs3	2.6358	43.1427		Selenbp2	-1.2083	0.455424
Pon3	2.6356	48.7282		Cmklr1	-1.2079	4.7986
Gtse1	2.6351	25.7399		Lgmn	-1.2077	22.2716
Fam132b	2.632	2.99221		Bcl2l14	-1.2077	0.141385
Lipa	2.6309	82.2765		Ehd4	-1.2055	23.8297
Gm15880	2.6288	2.85269		Il16	-1.205	4.11126
Tlr4	2.6243	44.5622		Mcoln2	-1.2041	1.82989
Slc28a2	2.6233	14.4609		Hexa	-1.2033	17.1175
Emp1	2.6204	28.6861		BC021767	-1.2001	2.09842
Baz1a	2.6156	44.3478		Rsad2	-1.1996	2.57894
Hck	2.614	50.4976		Fmnl3	-1.1982	13.1146
Cdh26	2.6138	3.68125		Map4k1	-1.1978	4.20412
Fes	2.6117	89.0353		St14	-1.1961	3.86025
Plcg2	2.6112	83.8729		Mmp10	-1.1941	1.37672
Tjp3	2.6111	11.4034		Tmem37	-1.1896	2.79531
Cfp	2.6103	61.1124		Nphs2	-1.1884	0.338623
Socs3	2.6089	51.2495		Trpv1	-1.1875	0.211351
Slc10a6	2.5988	1.99157		Cxcl16	-1.1866	3.66748
Tnfsf11	2.597	5.59517		Tmem86a	-1.1824	5.65561
Ccl8	2.5935	6.39686		Lpl	-1.1817	6.50585
St14	2.5933	21.9469		Cebpa	-1.1806	12.2132
Ccl12	2.5901	8.0348		F630028O10Rik	-1.1798	2.85328
Renbp	2.5885	56.1068		Aim2	-1.1795	10.1002
A130077B15Rik	2.5876	19.8356		Tnfaip8	-1.1786	13.3439
Ccdc125	2.5871	14.6038		Iigp1	-1.1776	3.14669
Rassf10	2.5864	45.9957		Mcpt2	-1.1745	0.492266
Fam101a	2.5853	20.1096		Trim30d	-1.1716	4.27737
Hist1h2bn	2.5823	17.083		Tjp3	-1.1714	1.85699
Fancd2	2.5787	23.9547		Entpd1	-1.1708	10.4191
Hmha1	2.5769	72.7852		Dusp6	-1.1681	13.2472
Lsp1	2.5745	29.0137		Oasl2	-1.1666	3.83065
Dnm3os	2.5736	8.80967		Zranb3	-1.1641	11.2104
Nr1h4	2.5733	7.27984		Il1rl1	-1.1616	0.951481
Prss30	2.5727	13.4976		Lypd2	-1.1587	0.552609
5430435G22Rik	2.5687	57.1169		Tnfrsf1b	-1.1584	7.64397
Mmp19	2.5682	42.6271		Klri1	-1.1579	0.641456
Tnip3	2.5671	2.33215		Rps6ka1	-1.1576	23.1068
Zranb3	2.567	63.4921		Il2rg	-1.1574	3.66817
Egr2	2.5662	13.6799		Eya4	-1.1548	7.24718
Cxcl16	2.5656	21.7282		Pik3r6	-1.1536	3.77606
Hist1h2bk	2.5645	5.03858		Maf	-1.1504	15.1701
Xdh	2.5641	54.3233		Xcr1	-1.1483	0.720493
Ccdc110	2.5606	2.80587		Mertk	-1.1464	14.3947
Slfn8	2.5551	16.5243		Stat6	-1.1461	6.88606
Lyl1	2.5547	26.2472		Prelid2	-1.1458	1.5616
Iqgap1	2.5545	81.8097		Tslp	-1.1449	0.40563
Akr1b8	2.5511	40.0155		Dse	-1.1431	5.9431
Pyhin1	2.5503	13.0595		Saa3	-1.142	0.754241
Fam26f	2.5488	7.29073		Tktl2	-1.1412	0.33502
Siglec15	2.5447	1.41854		Fgr	-1.1399	3.23264
Pyroxd2	2.5417	18.6308		Ctsa	-1.1396	22.2034
Mcm3	2.5391	38.556		Gm13139	-1.1392	0.460836
Espl1	2.539	16.3279		Tepp	-1.1369	0.24246
Tifab	2.5357	32.6073		Tm6sf1	-1.133	19.5834
Il10rb	2.5337	60.2125		4930556M19Rik	-1.133	1.83508
Fosl1	2.533	3.74364		Gmip	-1.1301	10.6819
Hk2	2.5323	48.9508		Pof1b	-1.128	0.443553
Cenpi	2.5305	26.2083		Klkb1	-1.125	0.833866
Tnc	2.5301	45.5031		Rtp4	-1.1245	2.9984
Tec	2.5291	74.9547		Pla2g2d	-1.1243	1.16524
Angpt2	2.5279	16.4202		Xdh	-1.1212	8.75449
2700099C18Rik	2.5248	9.96658		Ppp1r3b	-1.1211	2.47967
AI506816	2.5243	15.0477		E130215H24Rik	-1.1209	0.765331
Cyp1b1	2.5234	15.5935		Batf	-1.1185	1.55458
Gm5086	2.5226	8.91009		Edem1	-1.1183	17.2692
S100a4	2.5219	25.9172		Upk1b	-1.1177	0.520324
Tlr6	2.5164	12.6946		Zfp217	-1.1151	11.4179
Irg1	2.5164	6.38195		Slc25a45	-1.1151	8.16558
4930556M19Rik	2.5146	11.3893		Lgals3bp	-1.1148	6.35952
9930111J21Rik2	2.5144	4.44129		Tcirg1	-1.1109	16.7212
Nlrc3	2.5129	21.4522		Slc37a2	-1.1068	11.1051
Hist1h3c	2.5046	4.59176		Gm4980	-1.1065	3.05035
Serpinb8	2.5032	27.2692		Snord89	-1.1064	0.87726
Ect2	2.5026	24.4789		Soat2	-1.1057	0.881801
Gpsm3	2.4985	22.8041		Rcvrn	-1.1037	0.546559
Lgals1	2.4964	23.3045		Capns2	-1.1027	1.00014
Muc15	2.4959	6.49894		Gm6377	-1.1009	2.34625
Sp110	2.4951	21.2182		Isg15	-1.1001	1.68601
Adap2	2.4924	54.1409		Mir431	-1.0967	0.335076
Fgr	2.4924	19.3107		Limd2	-1.0954	13.3072
Gpr160	2.4901	16.6126		Dnase1l1	-1.0927	5.83863
Snai1	2.4886	7.90658		Rhbdf2	-1.0927	5.51004
Gm1045	2.4834	3.58529		Cmah	-1.092	1.25093
Mefv	2.4726	7.32975		A430093F15Rik	-1.0903	0.441207
Hist1h2bl	2.4715	5.81816		Arg1	-1.0891	0.727601
Alox5ap	2.4713	31.1244		Slc11a1	-1.0874	4.11748
Bcl2a1a	2.4709	6.67985		Cdca7l	-1.0865	4.20204
Gm4841	2.4705	3.61345		Fam46b	-1.0862	0.599756
Steap4	2.4697	13.7905		Tgtp2	-1.0809	1.9965
Spaca1	2.4656	2.32161		H2-T23	-1.0805	2.70362
6430562O15Rik	2.4637	3.59559		Rgs2	-1.0794	21.104
Slc16a10	2.463	49.8794		Tgfbr2	-1.0783	7.49349
Areg	2.4612	4.37263		Rinl	-1.0782	5.92082
Trem1	2.4591	6.12033		B4galt1	-1.0778	3.92904
Nlrc5	2.4585	35.2373		Tifa	-1.0777	8.4437
Emilin1	2.4576	12.8416		I830012O16Rik	-1.0767	2.12227
Rad54l	2.4567	17.7399		Akna	-1.0756	8.098
Car9	2.4561	8.83863		Cox6a2	-1.0749	0.691201
Srgn	2.4537	44.0701		Tnfaip3	-1.0738	7.42481
Cd200r2	2.453	4.09044		Pdgfb	-1.0736	8.41229
Hgf	2.4472	40.4389		Ifi44	-1.073	1.37403
Clic1	2.4455	38.8013		Capg	-1.0729	8.46218
Morc1	2.4447	9.37675		Oas2	-1.0687	1.58446
Gna15	2.4446	30.3468		Ttc7	-1.0682	12.1255
Tnfrsf13b	2.4414	11.2596		Rasa4	-1.0675	13.383
Ggta1	2.4373	73.5969		Ctsb	-1.066	11.9586
Dennd1c	2.4363	20.6055		Gal3st4	-1.0647	7.75945
Olfml3	2.4349	71.059		Npl	-1.0645	8.58336
Ccl5	2.4337	5.63264		Rin3	-1.0634	3.93517
Creg1	2.4323	41.8539		LOC100503676	-1.0623	0.516955
S1pr2	2.4322	45.6108		Gm1653	-1.0603	0.423947
Postn	2.4313	13.2984		Cyba	-1.059	3.18897
Cd33	2.4304	40.0155		4930479D17Rik	-1.0576	0.428524
Trim30a	2.4302	36.556		Gm17801	-1.0559	0.409615
Tgif1	2.4297	44.9957		AI467606	-1.0538	3.55892
Serpina12	2.4266	2.00282		Irg1	-1.0538	0.806653
Plbd1	2.4255	8.28651		H2-K1	-1.0528	9.34775
Adam12	2.4219	20.4535		Hist1h2ab	-1.0523	2.89565
Cfhr2	2.4212	2.48987		Plekhf2	-1.0518	14.2161
Prdm1	2.421	16.0482		Nuak2	-1.0512	4.66959
Gpr183	2.4198	22.6021		Stxbp2	-1.051	12.6635
Ltbp2	2.4188	9.13077		Cyp2f2	-1.0509	0.437695
9930111J21Rik1	2.4122	16.2487		Tmem30c	-1.0489	0.384755
Pira6	2.4116	4.21824		Prkcd	-1.0486	13.2596
Cd86	2.4079	26.066		B4galnt2	-1.045	0.726559
Icam1	2.4073	35.8069		Odf3l1	-1.0444	0.333351
Cenph	2.4047	11.6968		Aim1	-1.0431	1.57191
Kif4	2.4026	38.1945		Pira2	-1.042	0.705909
H60b	2.4022	4.2161		P2rx1	-1.0414	0.366572
Cdca7l	2.3997	24.8268		Mfng	-1.0412	5.43771
Anxa3	2.399	47.8069		Map3k8	-1.0388	4.59346
Cd109	2.3919	58.1409		Sh2d1b1	-1.0383	0.638839
Tcirg1	2.3918	90.8928		Mir34a	-1.0381	0.405375
Dok1	2.3918	18.3893		Naip1	-1.038	0.868349
Nlrc4	2.3904	19.1445		Lpar6	-1.0362	13.5591
F9	2.3885	8.57025		Mcm3	-1.0329	5.31426
Ppic	2.3864	12.8356		Adcy7	-1.0325	18.4023
Lair1	2.3861	106.138		Cyp2c65	-1.0302	0.316188
Cytip	2.3844	12.8794		4930467E23Rik	-1.0291	0.18124
Pydc4	2.3842	4.47625		Fhod1	-1.0285	5.23062
Ecm1	2.382	22.4841		LOC100038947	-1.0264	1.10867
Ucp2	2.3813	56.3757		Pon3	-1.0263	6.33255
Fxyd5	2.3804	17.2941		Ms4a4b	-1.0254	0.366572
Pole2	2.3791	16.1186		Bco2	-1.0248	3.84756
Arhgap19	2.3789	40.9508		Gpr157	-1.0243	9.46471
Arhgap9	2.3788	29.6271		Hist1h2ag	-1.0241	1.68702
Shcbp1	2.3775	16.3242		Onecut3	-1.0241	0.313936
Tbx18	2.3771	21.1752		Asprv1	-1.0236	0.690817
Fam167b	2.3758	7.94692		Alox15	-1.0226	0.470762
Kcne1l	2.374	72.6596		Cotl1	-1.0221	13.8996
Aldh1a3	2.371	19.3862		Zmynd15	-1.0221	2.16473
Npl	2.3691	49.7645		1700017B05Rik	-1.0204	9.81248
Tgm2	2.3686	54.4306		Gm15880	-1.0198	0.348606
Osmr	2.3652	47.4802		Avil	-1.0186	0.225082
Eif4ebp1	2.364	20.8827		Tmem154	-1.0177	2.48625
Il10ra	2.3613	55		Hpse	-1.0175	3.52974
F630028O10Rik	2.3582	15.0799		Zcchc5	-1.0173	0.395385
Serpina3m	2.3575	2.33218		Fxyd2	-1.0173	0.16584
Hist1h2bh	2.3565	5.10958		Trim34a	-1.0169	5.62342
Gm8773	2.3556	3.54		Baz1a	-1.0155	5.60206
Gpr171	2.3554	5.50724		2610318N02Rik	-1.014	0.491659
B2m	2.3553	88.4685		Mdfic	-1.0139	4.83863
Anxa4	2.3545	67.9872		Ptger4	-1.0127	5.50446
Csf3r	2.3495	30.8633		Cyp2c55	-1.0124	0.333351
Psg29	2.3451	2.64551		Parp9	-1.0108	7.85078
Mocos	2.3445	23.0482		Lipa	-1.01	10.2815
Lgals3bp	2.3433	34.5143		Glb1	-1.0084	24.5986
Nid2	2.3424	32.8097		Mis18bp1	-1.0076	1.97388
A530088E08Rik	2.3419	3.587		Runx1	-1.0069	2.70461
Lpar5	2.3399	5.72354		Il1rl2	-1.0058	2.275
4930486L24Rik	2.3373	5.88941		Cdt1	-1.0054	4.10679
Mcm10	2.3366	21.262		Pkp3	-1.0037	0.391806
Cd69	2.332	2.85421		Mki67	-1.0007	1.78068
Fignl1	2.3303	17.0851		Gab3	-1.0001	3.78516
Itga2	2.3301	12.8356		Klk8	1.0004	3.22063
Fam105a	2.3248	45.1851		Mir679	1.0016	0.595047
Bpifb5	2.3247	1.70919		Prg3	1.0023	0.311038
Crlf1	2.3246	11.6383		Smc1b	1.0035	1.35092
Cmtm7	2.3228	24.5317		A530050N04Rik	1.0039	0.327579
Prokr1	2.3207	18.2381		Mapk13	1.004	0.983552
Cmtm3	2.3199	57.8125		Tnfrsf8	1.0154	0.576361
Klrd1	2.3197	3.02715		Trim63	1.0168	0.577985
Unc13d	2.3182	23.8861		Chad	1.018	0.3005
Galnt3	2.3153	21.129		8430408G22Rik	1.0217	0.913996
Rin3	2.3148	23.1261		A930003O13Rik	1.0236	1.91282
Fap	2.3138	6.66756		Mir761	1.0265	0.357051
Dnase1l1	2.3118	31.1752		Ngp	1.0336	0.79713
Casp1	2.3114	22.6882		Mgst2	1.0374	0.778247
Hist1h3a	2.3077	7.46725		Plg	1.0385	0.290942
F630111L10Rik	2.3069	2.38372		Tnn	1.0428	0.741291
Psma8	2.3065	6.44249		Gpd1	1.0463	12.0386
Plp2	2.3063	16.0862		Sucnr1	1.0495	0.56244
Nfam1	2.306	31.0348		Gm6642	1.0516	0.336064
Mmp11	2.3056	27.9508		2010005H15Rik	1.0538	0.886157
Irf7	2.3027	13.466		Gm4371	1.0538	0.336064
Gm12185	2.3013	4.77728		Fcnb	1.0553	0.414923
B4galt1	2.2928	22.6655		Lin28a	1.0566	0.80148
Ptgr1	2.2924	19.399		C530044C16Rik	1.0585	3.14086
Fam124b	2.2924	3.07262		A730036I17Rik	1.0614	0.780154
Nlrp3	2.2863	14.9586		Fitm1	1.0682	0.193128
Itgb5	2.2854	82.7825		Crp	1.0712	0.176063
Lrrc8e	2.2827	3.6824		C1qtnf9	1.0812	0.90879
Tlr9	2.2814	10.3536		Gfi1	1.1012	0.369237
Iigp1	2.2807	15.4789		Pcdhb1	1.1038	0.548168
Ifi44	2.28	8.81816		Gipc3	1.115	0.307294
Tmem86a	2.2798	26.15		Slc26a9	1.1152	0.319039
Cysltr1	2.2796	18.0074		Ntsr1	1.1157	1.6854
Psd4	2.2786	31.6498		Mir3099	1.1169	0.29998
Hist1h1b	2.2785	8.8041		H2-Q10	1.1196	0.463265
Ikzf1	2.2751	29.9431		Cldn2	1.1232	0.741626
Rhoh	2.2734	15.2993		Xirp2	1.1274	0.290306
Bin2	2.2718	37.8962		Cd19	1.1278	0.39292
Tes	2.2705	31.451		BB031773	1.1289	0.393683
Col4a2	2.2704	25.9431		Col2a1	1.1336	3.36126
5730559C18Rik	2.2701	21.9281		Tomt	1.1352	0.238523
Cd14	2.2699	25.0424		Ucma	1.1499	3.14653
Duoxa1	2.2676	2.51062		Rph3al	1.1532	1.44865
Cebpd	2.266	19.6946		BC018473	1.1593	0.357912
Ang	2.2643	22.3645		Rtp1	1.1625	0.67836
Cd9	2.2637	39.6536		Baat	1.171	0.45347
Adam3	2.2599	3.25429		Crb3	1.1764	0.591506
Gm2848	2.2588	2.22553		Cacng1	1.185	0.292047
Pif1	2.2574	15.6345		Mir690	1.1855	0.772293
Pram1	2.2552	16.0292		Olfr273	1.1858	0.244331
Ifi205	2.2524	4.43063		2010308F09Rik	1.19	0.444918
Ms4a8a	2.2512	2.44115		1700007B14Rik	1.1924	0.330265
Cd209a	2.2493	4.14935		Trdn	1.1933	0.421498
H2-DMb1	2.249	12.5544		Mir344c	1.1991	0.574172
Mylip	2.2473	62.3002		Igfbpl1	1.2045	1.83803
Dbf4	2.2471	29.2132		Hoxd10	1.2085	0.243029
Gpr157	2.2468	53.3401		Mslnl	1.2103	1.1134
Ms4a4c	2.2461	6.81248		Btn2a2	1.224	2.11072
Clec9a	2.2449	3.17374		1700008I05Rik	1.2317	0.335584
Oas1e	2.2448	2.52159		Gm15104	1.2567	0.348354
Gm15413	2.2444	3.61174		Tal2	1.2568	0.753649
Col8a1	2.2416	8.56543		Gm10872	1.2651	0.486157
Fnip2	2.2388	78.3706		Krt83	1.2786	0.302928
Tmem82	2.2381	8.53611		Myh2	1.2836	0.305465
Nsl1	2.235	16.0835		3930402G23Rik	1.2844	0.853686
Hist1h2bj	2.2303	8.48413		Gm14085	1.2885	0.258045
LOC100503676	2.2292	3.17774		Clic3	1.2911	0.338623
Gata6	2.2282	4.98716		Nkx3-2	1.2918	0.560967
Dab2	2.2251	30.1798		Nkx1-1	1.293	0.532466
Cdkn2b	2.2246	12.3655		Dpys	1.2951	0.883957
Foxm1	2.2229	20.1549		Gm16880	1.2985	0.36195
Oip5	2.2226	7.28067		Nrl	1.3154	1.27219
Bik	2.2196	4.85387		Cyp11b1	1.351	0.421934
Hist1h2ai	2.2164	8.4908		Pitx3	1.3551	0.38099
Lhfpl2	2.216	108.288		Itih4	1.3569	1.03823
Gapt	2.2158	4.05306		Cd79a	1.3574	0.478078
1700026L06Rik	2.2133	4.42713		Xirp1	1.3662	0.504761
Rtn4rl2	2.2119	2.44964		Adam2	1.3756	0.38747
Rnase4	2.2099	38.1349		Olfr658	1.3809	1.18432
S100a11	2.2068	7.08566		Myh1	1.3851	0.437303
5430419D17Rik	2.2033	5.39469		Hao1	1.3925	0.576361
Ctsa	2.2029	98.5003		Npffr1	1.4124	1.2023
Hhex	2.2028	16.3979		Izumo1	1.433	0.399343
Gbp8	2.2005	4.82391		Gm3264	1.4438	0.451549
Tnfaip3	2.1985	37.0531		Serpinb12	1.461	0.369806
Col3a1	2.1977	4.79048		Ush2a	1.4612	1.37815
H19	2.1945	4.85078		Ush1c	1.4674	0.520871
Sdc1	2.1943	20.857		D630013N20Rik	1.4739	0.708764
Col4a6	2.1939	26.0325		Gm15698	1.4831	1.15911
Hpgd	2.1936	69.1818		Mfi2	1.4882	0.906508
Phldb3	2.1922	6.88606		Rnase1	1.4903	3.39614
Usp18	2.1904	8.8729		Lmod2	1.5054	0.470762
Eda2r	2.1888	25.341		Prok2	1.5139	0.58521
Tnfsf13	2.1869	12.58		Veph1	1.5404	1.47472
Trpv1	2.1833	1.11545		Gpr50	1.5696	0.615593
Alox5	2.1816	18.5272		Apol7a	1.5743	0.293931
Plxnd1	2.1812	57.1169		Ptpn20	1.588	1.35425
Tmem150b	2.1788	2.58023		Ttc22	1.6139	0.801563
Pilrb2	2.178	5.70553		Smtnl1	1.6631	0.463644
Ccnf	2.1751	21.3546		Ibsp	1.6657	0.688056
Stat4	2.1724	7.86328		Sds	1.668	1.086
Kcnk6	2.1723	33.3439		Prss34	1.6752	1.33672
Cd40	2.1665	11.1062		4930471M09Rik	1.6843	0.561695
Mmp8	2.1657	12.4935		Gm15401	1.7349	0.511661
Apobec3	2.1638	25.4078		Eps8l1	1.7484	2.22757
Sgpl1	2.1633	116.788		Fosl1	1.7884	1.89904
Fgfr4	2.1622	11.6635		Padi1	1.7929	2.71496
Fbln2	2.1609	12.214		Capn12	1.7946	1.24075
Ptk2b	2.1608	50.6946		Mir10b	1.8108	1.25021
Susd3	2.1581	13.1818		A630077J23Rik	1.8545	0.846887
Lyzl4	2.1572	2.22411		Mir494	1.8685	2.21062
Cpxm1	2.1571	24.5784		Snord88c	1.8889	1.33653
Ciita	2.1566	10.7799		Mir196b	1.9561	0.780625
Hist1h2bf	2.1552	12.5317		Otor	2.099	1.06737
Nrm	2.1548	18.857		Gm7444	2.1468	1.56105
Lst1	2.1543	9.51428		Cryaa	2.258	0.887328
Tspan32	2.1527	14.3565		Dnajc22	2.367	1.0963
S1pr3	2.1525	46.1029		Pah	2.5131	1.52449
Mndal	2.1522	14.8729		Col10a1	2.708	11.9788
Gm12250	2.1512	8.57025		Gm16548	3.1096	0.83062
Cx3cr1	2.1507	76.6757
1600010M07Rik	2.1499	2.76955
Mlkl	2.1492	15.9666
Parp14	2.1483	37.3261
Mcm6	2.1464	55.8962
Gbp10	2.1459	6.73993
Il23a	2.142	4.81248
Cdc6	2.1397	11.2765
Ppp1r18	2.1364	40.9101
Cd63	2.136	27.2848
Tnfaip8	2.1342	51.9586
Prss16	2.1335	1.64905
Ctla2a	2.1282	26.1851
Nuak2	2.1267	23.4067
1810034E14Rik	2.1261	7.05453
Oasl2	2.126	16.5467
Tnfrsf11a	2.1254	35.767
Mcm5	2.1238	23.3125
Cox6a2	2.1211	4.04335
Lum	2.1205	11.8268
Gsdmd	2.1203	28.057
Fli1	2.1191	53.8928
Stxbp2	2.1171	60.2815
Cotl1	2.1134	71.2565
Ehf	2.1108	2.72011
H2-K1	2.1078	45.6799
Ccdc88b	2.1069	35.9914
Hal	2.1068	3.56823
Hmga2-ps1	2.1049	13.3036
Spc24	2.1033	10.5361
Tagln	2.1012	18.5622
Hist1h2ae	2.0997	5.28233
Slamf8	2.0997	4.31966
Nipal1	2.0995	4.8729
Gins2	2.0984	11.5768
Il18bp	2.0964	33.2048
Ccl6	2.096	21.6003
Kif22	2.0944	22.7595
Tspo	2.0929	16.279
Nt5dc2	2.0898	24.2676
Stil	2.0886	10.4572
Slc25a24	2.088	30.8861
Man2a1	2.0858	49.9031
Mapkapk3	2.0849	48.6696
Oas1g	2.0849	4.99568
Gm1966	2.0842	19.9172
Tmem173	2.0792	26.0762
Fhl3	2.0753	19.279
Aqp1	2.0715	3.93431
Gm4262	2.0686	2.26424
Stat6	2.0651	27.8041
Slc2a9	2.065	17.1457
Xlr4a	2.0637	2.32209
Pilra	2.0608	11.9626
Il1r1	2.0606	27.7375
Dhx58	2.0602	20.9957
Diap3	2.0558	16.1925
Kifc1	2.0531	18.9626
Trim25	2.0483	28.4776
Lamb1	2.0464	40.4989
Map4k1	2.0446	15.3497
Tap1	2.0438	29.466
Cxcr6	2.0424	1.88506
B3gnt7	2.0403	10.475
Itprip	2.0394	17.8386
Mfap2	2.0393	13.0645
9330175E14Rik	2.0365	3.79014
Rrad	2.0333	15.1759
Ddx60	2.0331	10.6271
Tmem71	2.0325	10.6038
Olfr1034	2.0323	2.30768
Nlrp10	2.0297	2.01167
Il4ra	2.0273	45.2204
Anxa1	2.0234	7.9914
Hist1h3h	2.0225	4.81531
Slc24a5	2.02	7.4389
Speer4b	2.0197	2.79442
Oasl1	2.015	6.81816
Tnfrsf23	2.0133	10.5086
Exo1	2.0123	9.20831
Uba7	2.0077	20.6126
Ccl9	2.0018	15.7212
Cyr61	2.0012	16.0731
C1qtnf6	1.9995	9.23807
Klhl38	1.9983	5.92082
A630033H20Rik	1.9962	8.1986
Lgals9	1.9943	25.7545
Col15a1	1.993	9.48812
Actg2	1.9904	3.8963
2010005H15Rik	1.987	3.32644
Prrg4	1.986	19.8827
Kmo	1.9838	2.67387
Igf1	1.9822	13.2411
H2-D1	1.9797	63.5391
Pla2g15	1.9776	69.5867
Apbb1ip	1.9775	12.1878
Hist1h3d	1.9757	6.94692
Cd44	1.9723	60.062
B3gnt8	1.972	6.00261
Hist1h2ac	1.9717	10.4318
2810408I11Rik	1.9717	2.42786
Ngfr	1.9715	9.54363
E2f7	1.9714	8.81248
Stx11	1.9697	10.2069
Tgfbr2	1.9674	31.0079
Itpripl2	1.9662	42.2351
Mtap7d3	1.9655	4.27003
Csf1r	1.9651	77.2168
Man2b1	1.9643	85.6946
Cdk2	1.9639	29.4271
Spint1	1.9616	11.4597
Ms4a4d	1.9616	8.06956
Dennd2c	1.9604	10.4413
Mbnl3	1.9595	6.60555
Vnn3	1.9595	2.64962
Gm4951	1.959	8.00305
Tnfrsf1a	1.9562	42.7721
Traf3ip3	1.9548	13.9245
Parp9	1.9547	35.7773
Avil	1.9524	1.27627
4632428N05Rik	1.9517	78.7959
Ly96	1.9502	11.9245
Amz1	1.949	32.4034
Dap	1.9487	24.2161
Gpr141	1.9469	7.61439
Dnmt3l	1.9456	4.69897
Mmp14	1.9433	50.2807
Mmp2	1.9429	13.082
Tlr12	1.9426	7.04866
Zbtb42	1.9423	18.9547
Hspb1	1.9403	26.308
Msn	1.9401	67.9508
Rras2	1.9373	54.317
Golm1	1.9372	53.301
Plac8	1.9336	6.40894
Antxr2	1.9316	13.4401
Crtap	1.9279	26.8013
Ccin	1.9277	2.06203
Itgal	1.9268	8.57025
Dscc1	1.9256	5.06601
C330027C09Rik	1.9247	20.2907
Hist1h1a	1.9242	4.67985
Fam109b	1.9238	7.25259
Rai14	1.9225	35.9393
Ctse	1.9221	6.05061
Hist1h2ad	1.922	7.58004
Ecscr	1.9218	14.0545
Ppl	1.9198	9.77211
C430049B03Rik	1.9195	5.83565
Stom	1.9193	26.5317
Igfbp7	1.9188	37.5452
Cks1b	1.918	14.0496
Kcne3	1.9161	1.92522
H2-Ab1	1.9152	7.21753
Mertk	1.9144	48.567
Hist1h1d	1.9137	5.22768
Dennd2d	1.9136	10.4584
Rcn3	1.9129	10.6778
1700003F12Rik	1.9125	3.83251
Col6a3	1.9093	7.51713
Wdr86	1.9091	4.6038
Gas2l3	1.908	38.3497
Ppp1r3b	1.9079	9.92812
Gins1	1.9064	12.3439
Mir3109	1.9063	2.73072
Gpr34	1.906	35.4179
BC147527	1.9041	3.9095
Igf2bp2	1.904	10.5513
Fabp5	1.9032	29.4789
Ifi47	1.9024	11.4737
Slc7a8	1.902	14.3872
Nrk	1.9	8.00922
Ebi3	1.8979	8.07831
Slfn5	1.8976	44.9666
Epcam	1.8954	7.16558
Gjb3	1.895	1.83526
Tnfrsf10b	1.8934	8.29757
Cmklr1	1.8931	15.2941
Trim30d	1.8928	14.5544
Casp12	1.8909	36.8013
Pilrb1	1.8877	2.43212
I830077J02Rik	1.8875	10.1818
Lag3	1.8865	14.3028
Gpr137b-ps	1.8846	77.104
Cdt1	1.8833	18.1904
Itga4	1.8821	30.6253
Lbp	1.8818	5.30364
Elk3	1.8801	41.2741
Cfh	1.8789	14.5901
Hist1h2bb	1.8787	3.24101
2610203C22Rik	1.8779	7.27901
Il27ra	1.8721	6.37779
Loxl2	1.8695	22.3585
Ccr5	1.8694	23.5171
Vcan	1.8685	30.9872
Anxa2	1.8685	20.0701
Lamb3	1.8672	14.0841
Glycam1	1.867	1.89344
Cox6b2	1.8669	8.6968
Steap3	1.8644	11.3372
Pbp2	1.8642	1.16097
Rinl	1.8641	21.8665
Aurka	1.8635	16.7545
H2-T23	1.8613	11.0448
Rbp1	1.8601	8.39254
Fgd2	1.8595	29.0334
Srpx	1.8595	8.28567
Matn4	1.8577	31.064
Gbp6	1.8545	13.983
Syt8	1.8544	2.55466
Ptgs2	1.8538	12.284
Cd80	1.8522	6.27654
A2m	1.8518	53.3449
Mybl2	1.8514	10.4881
Mgmt	1.8513	11.9031
C1ra	1.8447	12.7375
Parvb	1.8436	26.4989
Bcl2l11	1.84	31.9586
Ninj1	1.8382	39.9281
Tmem40	1.8377	5.28651
Crip1	1.8376	10.4413
Chmp4c	1.8363	2.23442
Vsig4	1.8354	2.9911
Tgfbi	1.8331	18.5214
Adam5	1.8328	7.96658
Tgfbr1	1.8313	89.3936
Gpx7	1.8311	8.30803
Afp	1.8302	1.7836
Cnn1	1.8301	6.30715
Syce2	1.8297	8.39794
Dok2	1.8267	8.17783
Sbk2	1.8262	4.29414
Gm1110	1.8243	1.57153
Slc14a2	1.8234	4.96658
Clec4a3	1.8214	6.58004
Tmc8	1.8213	7.27654
Zfp217	1.82	36.8041
Gm13749	1.8199	1.09293
Ifi203	1.8191	7.98716
Neurl1b	1.8183	18.8069
Ttc7	1.817	42.3706
Nes	1.8157	51.4647
Rhoc	1.8148	27.4868
Card9	1.8148	23.4486
Hist1h2ah	1.8137	1.90731
Gbp2	1.8126	16.8761
Edem1	1.8113	54.699
Itpripl1	1.8073	18.7352
Casp7	1.8038	20.8996
Fcna	1.8038	6.85387
Chst14	1.8023	17.5058
Irak4	1.7981	22.5719
Myh9	1.7976	43.2204
Pdpn	1.7958	18.0146
Fn1	1.7956	7.88606
Rab3il1	1.7949	35.7375
Clec1b	1.7945	2.3131
Sgol2	1.7942	16.1141
Aldh3b1	1.7931	21.7932
Thbs2	1.7918	32.6003
Mir5098	1.791	1.02441
Mir3075	1.7888	1.34221
Slfn3	1.7885	6.90309
Hspb3	1.7877	2.40596
Mfge8	1.7876	35.2907
Trpv4	1.7874	12.8239
Dna2	1.7866	23.2798
E330017L17Rik	1.7859	1.44681
Gpx8	1.7858	15.1649
Gns	1.7851	75.3224
C1rl	1.7849	9.73518
Efna4	1.7847	5.88273
Col5a1	1.7835	12.3507
Tcn2	1.7824	42.4425
AI467606	1.7824	13.2676
Gm14005	1.7814	5.29073
Cnn2	1.7785	34.279
Abcb1b	1.7775	34.5143
Ager	1.7775	7
Aprt	1.7771	38.5654
Slc22a2	1.7765	3.50192
Tcf7l2	1.775	14.9208
Thbs1	1.774	6.13194
Pla2r1	1.7736	12.5467
Ptprv	1.7729	4.38828
H2-Aa	1.7726	6.451
Serinc2	1.7694	7.52433
Rbl1	1.7679	20.9788
Ccrl2	1.7679	9.9914
C4b	1.7662	31.3757
1700008I05Rik	1.7646	0.999306
Cdk15	1.7629	6.45593
Ptger1	1.761	8.44855
Isg15	1.7605	6.2815
Lgmn	1.76	57.451
Batf2	1.7583	3.23284
Serpinb6b	1.7579	10.5918
Soat2	1.7573	3.40305
Cd97	1.7569	52.6556
Ednra	1.7555	10.9066
Gbgt1	1.7523	8.05012
Esm1	1.7518	7.65758
Otoa	1.7509	4.5376
F830016B08Rik	1.7485	5.95078
P2ry2	1.7468	9.86328
Lmo2	1.7463	48.1871
Sp100	1.7461	17.2351
Soat1	1.745	71.5467
Rilpl2	1.7435	22.8386
Mxra8	1.7435	13.4976
Bgn	1.7425	9.26922
Ifit1	1.7422	14.3958
Mov10	1.7415	19.4559
Siglec5	1.7414	8.27409
Junb	1.741	21.6676
Sec16b	1.7408	6.24718
Trib3	1.7396	5.93554
H2-Q4	1.7388	20.7282
Nlrp1c-ps	1.7377	7.64975
Tpm4	1.7374	59.7799
Slc25a43	1.7366	6.36051
Cyp2r1	1.7358	6.14026
Zc3hav1	1.7354	34.5114
Col5a2	1.7353	8.71444
Ifi27l2a	1.7346	5.23359
H2-Eb1	1.7323	6.20621
Gla	1.7292	52.4318
Mrc1	1.7291	17.6556
Ifitm1	1.7287	8.24642
Ccr2	1.7282	7.72354
Cstb	1.7281	27.857
Nfkb2	1.7277	28.762
AI839979	1.7277	6.60206
S100a6	1.7271	13.9469
Ripk1	1.7264	47.857
Angptl7	1.7258	1.59346
Sh3tc1	1.7254	26.5702
Gbp3	1.7249	16.4597
Pmp2	1.7228	3.28143
Frk	1.7227	8.60906
Il6ra	1.7187	16.7696
Serpina3g	1.718	11.1296
A930001C03Rik	1.715	2.97457
Has2	1.7141	13.399
Zmynd15	1.7138	8.3851
Osgin1	1.7137	5.77728
Tep1	1.7102	40.1255
Tmem140	1.7085	10.1427
1700017B05Rik	1.7074	33.7212
Fam198b	1.7074	11.8386
Kdelr3	1.7073	7.32698
Wisp2	1.7066	2.94977
Slc35d2	1.7064	12.6383
Akr1c13	1.706	6.13253
Tead2	1.7057	9.56703
Nrp1	1.7049	50.1568
Plekho1	1.7044	42.0726
Lif	1.7039	8.74473
P2ry10	1.7024	2.94761
Oas2	1.702	5.92445
Plscr1	1.7012	11.1068
Rad51ap1	1.7011	13.2418
2310002F09Rik	1.7009	6.42022
Fmnl3	1.7005	32.384
Klra2	1.7001	4.94692
Loxl3	1.7	29.7545
Dse	1.6994	16.8633
Uap1l1	1.6988	31.4134
Neurl2	1.6987	9.81531
Serpinh1	1.6986	9.92082
Rtp4	1.6981	9.37986
Ifitm3	1.6974	20.2118
Zc3h12a	1.6951	12.0516
2610035F20Rik	1.6946	3.36628
B3gnt5	1.6942	7.383
Agpat2	1.6941	8.42366
Tpcn2	1.6939	34.3391
Prkcd	1.6933	42.1494
Serpinc1	1.693	1.50879
Ube2t	1.6928	6.42251
Scpep1	1.6916	50.1158
Rnf122	1.6915	34.2299
Rap2b	1.6886	53.5346
Sbno2	1.6862	45.2749
Angptl2	1.6851	24.3125
1810011O10Rik	1.6846	8.8041
Fam114a1	1.6799	12.209
Flna	1.6794	38.9547
Gal3st4	1.6794	23.7645
Spic	1.6785	1.61577
Sgca	1.6783	6.80134
Bub1b	1.6782	25.27
Gdnf	1.6779	3.34341
Akr1c19	1.6756	1.06232
Igsf10	1.674	29.8729
Loxl1	1.6717	8.91009
Rapsn	1.671	8.27327
Ehd4	1.6651	54.9172
Cd248	1.6651	4.17783
Ltbr	1.665	29.8539
Cchcr1	1.6631	18.5406
Palld	1.6628	16.0405
Trim12c	1.6619	17.1203
BC028528	1.6618	11.4179
Rel	1.661	10.1669
Cd74	1.6606	7.99568
Mcm2	1.6605	22.0942
Nnmt	1.6595	3.77804
Ifitm2	1.6582	14.1475
Scn10a	1.6581	0.338452
Adamts14	1.6563	7.12784
Efcab4a	1.6547	7.25571
Dhh	1.6542	3.13256
Pros1	1.654	70.7282
Ltc4s	1.6539	7.33536
Adcy7	1.6533	56.9469
Hist1h2bg	1.6515	4.5376
Aim2	1.6497	24.4634
Gldn	1.6476	11.2358
Ifnar2	1.6472	45.8013
Stab2	1.646	6.35754
Ncapg2	1.6446	24.3143
Lbx2	1.644	1.84872
Ccdc80	1.6435	12.9547
Polq	1.6418	9.34486
Rasl11a	1.6412	12.0575
H2-Oa	1.6386	3.09223
Rgs14	1.6379	8.35164
Il13ra1	1.6373	35.1824
Fanci	1.6361	14.0367
Pmel	1.6356	7.32514
Dct	1.6355	7.49621
Pkp3	1.6354	1.68328
Mylk	1.6353	45.9508
Ifih1	1.635	21.4225
Mamdc2	1.6335	12.6536
Ddx58	1.6329	25.767
Pax9	1.6328	1.52058
Procr	1.6321	5.03339
Lima1	1.632	34.9747
Cebpb	1.6289	16.9245
Tlcd2	1.6278	5.16749
2610027K06Rik	1.6263	1.24771
Plxnb2	1.6258	50.7212
Cnksr3	1.623	37.3107
Colec12	1.6221	18.8153
Tor3a	1.6219	25.8539
Adam17	1.6217	67.4413
Usp50	1.6207	1.64018
D330045A20Rik	1.6199	5.59688
Fkbp10	1.6181	14.4895
Col1a2	1.6153	7.01954
Parp10	1.6147	10.6904
Gpx1	1.6145	51.5817
Slc10a3	1.6138	17.0985
S100a14	1.6137	2.16706
Gmip	1.6132	26.8665
Vamp8	1.6127	17.7077
Lrrk1	1.6118	13.1186
Arl5c	1.611	9.44249
Tecta	1.6104	3.53526
Hmgb2	1.6089	7.14935
P2rx4	1.6082	56.9586
E2f2	1.6082	12.3893
Bcl2l14	1.6074	0.464554
Plekhf2	1.6067	40.0255
Qrich2	1.6066	1.00287
Dusp6	1.6043	30.8069
Trim47	1.6043	10.4841
Sox4	1.6031	34.8297
Arhgap28	1.6026	4.98716
Cyp4v3	1.6016	27.6737
Npc2	1.6014	48.2147
Gpr17	1.6008	36.7721
Hist1h3i	1.6006	3.16956
Nfe2l2	1.6001	58.5452
Tm4sf1	1.5977	21.2676
Jak3	1.5971	20.8477
Ddx11	1.5966	18.6021
Tmem176a	1.5961	21.067
Stbd1	1.5957	6.1512
Rhoj	1.5935	15.2899
Spsb2	1.5932	16.4112
Alx4	1.593	6.11862
Col9a3	1.5921	35.3439
Dera	1.5903	20.9431
Hist1h4j	1.59	4.15739
Gfpt2	1.5896	10.2034
Zwilch	1.5876	13.2111
Map3k8	1.5868	13.8697
Tectb	1.5858	1.38504
Phf19	1.5839	11.4056
Sirpa	1.5835	54.1726
Man2b2	1.5824	57.1884
Col1a1	1.5803	4.47237
P4ha3	1.58	25.3788
Hist1h4f	1.5795	2.12021
Clec4a2	1.5769	5.12378
Pear1	1.5762	10.3019
Fbln1	1.574	13.4353
Hebp1	1.5735	19.9747
Glb1	1.5701	71.4353
Ostf1	1.5695	22.585
Gcnt2	1.5683	23.3872
D730005E14Rik	1.5682	5.80134
Ifit3	1.568	8.69037
Spn	1.5656	5.4034
Zfp36l1	1.5632	23.466
Fhod1	1.5626	15.4609
Snai2	1.5562	7.27165
A230028O05Rik	1.5544	1.40402
Fpr1	1.554	2.41522
Smc4	1.5532	34.7496
Ube2u	1.5532	1.48191
Il16	1.553	9.24336
H2-T24	1.5529	7.28735
Naip1	1.5521	3.083
Nfya	1.5515	22.8861
Parp3	1.5492	27.3316
Ehbp1l1	1.5472	39.1993
Nradd	1.5457	10.7055
Afap1l2	1.5451	40.9031
Nid1	1.545	18.3468
Igfbpl1	1.5444	3.64231
Crlf2	1.5435	21.7011
Csf2ra	1.5426	37.6946
Arhgap11a	1.5424	13.8239
Scn11a	1.5414	0.456255
Birc3	1.5412	11.4622
Prickle3	1.5408	7.10182
Hist2h2ac	1.5375	7.85699
Igtp	1.5371	12.8182
Sulf1	1.5362	20.1284
Gmfg	1.536	3.94546
Entpd1	1.5358	22.4486
Lama4	1.5358	11.618
Vat1	1.5334	45.8069
Lrrc17	1.5332	3.73455
Eya4	1.5315	16.1752
Foxd1	1.5306	2.83127
Itga6	1.5304	71.9066
Gpr143	1.5303	2.35866
Ttc30a2	1.5301	1.81773
Irgm2	1.5275	17.3233
Gzma	1.5258	1.34572
Cald1	1.5253	15.5591
Mir1932	1.5251	1.23831
Pgc	1.525	0.808968
Slco2b1	1.5248	30.4342
Adora3	1.5243	7.31336
Fndc7	1.5238	1.4432
Fgf2	1.5217	14.5768
Bmp1	1.5206	31.2628
Snord73a	1.52	1.85155
Gm10400	1.5179	2.80324
Ifi35	1.5172	13.2848
Vwf	1.5151	8.86012
Wisp1	1.5149	11.6271
Mastl	1.5143	11.1637
H2-Ob	1.513	3.60236
Rsad2	1.5129	5.93554
Dusp9	1.5125	5.10791
Rasa4	1.5116	32.7545
Erp27	1.5113	1.67568
Sh3pxd2b	1.5105	38.7905
Mr1	1.5103	36.6144
Tnfsf12	1.5084	12.2924
Arhgap4	1.5074	19.9172
Hmga2	1.5073	2.74029
Lepr	1.5054	6.9914
Wnt2	1.505	3.39546
Hilpda	1.5043	9.63264
Pygl	1.5035	28.5638
Atp6v0a4	1.5027	3.33387
Aldh3b2	1.5023	3.06715
Atad2	1.5022	32.2733
Gm6524	1.5012	1.27595
Col16a1	1.5003	43.4295
Fetub	1.5001	1.06569
Tsku	1.4983	11.9547
Slc1a7	1.4982	3.00434
2610020H08Rik	1.4981	12.1013
Vrk2	1.4974	10.7852
Xlr4b	1.4971	1.3354
Tgif2	1.4965	9.80688
Cks2	1.4954	4.80967
Naalad2	1.4948	8.77469
F11r	1.4942	19.3925
Fbxo5	1.4938	11.2958
Galr3	1.4936	4.98716
Tsx	1.4936	0.989319
Smpdl3a	1.4933	31.3936
Fbxo48	1.4933	4.63639
Tbx2	1.4932	9.21042
Smagp	1.4927	5.42251
Eif2ak2	1.4923	24.1512
Lama2	1.4897	43.1175
Pabpc4l	1.4897	5.48545
Zfp36	1.487	10.9318
Chaf1a	1.4867	15.3575
Ccdc68	1.4863	1.70626
Sapcd1	1.4862	2.54061
Dcn	1.4859	3.64233
Saa1	1.4857	1.66518
Dtx3l	1.4855	28.7144
Sipa1	1.4851	30.7305
Itga8	1.484	19.4214
Col4a5	1.4816	42.4634
Glipr2	1.4807	30.2916
Gbp5	1.4802	8.53018
Trim12a	1.48	9.70553
Trim34a	1.4799	15.2549
Shisa5	1.4797	54.1772
Pdgfrl	1.477	7.42481
Matn2	1.4764	20.983
Rap1b	1.4753	40.9547
Cenpn	1.475	9.59688
Apol9b	1.4741	1.91966
Mical1	1.4736	31.9666
Ecel1	1.4728	35.2175
Atp6v0e	1.4725	34.4045
Marcks	1.4716	49.0301
Tram2	1.4712	6.77728
Gng5	1.4708	15.821
C2	1.4681	3.3786
0610031J06Rik	1.4676	47.6383
Casp6	1.4675	8.66154
Akna	1.4671	18.9872
Myc	1.4671	13.9586
Klrk1	1.4671	2.21837
Foxs1	1.467	6.18776
Pycr1	1.4651	8.02872
Mvp	1.4647	28.3429
Tmem88	1.4639	4.80134
Gbp9	1.4638	11.384
Zcchc5	1.4638	1.42649
Arap1	1.4637	33.4485
Trim15	1.4628	2.98885
Fndc3b	1.4622	35.202
Gypc	1.4618	8.02045
Sult5a1	1.4614	3.57863
Itgb1	1.461	35.067
Tifa	1.4606	19.4881
Ccnd1	1.4604	39.7235
Gpr137b	1.46	38.8447
Tusc5	1.459	0.634138
Tnfsf9	1.4552	3.13318
Ucn	1.4551	2.20936
9130008F23Rik	1.4546	2.60808
Papss2	1.4545	34.752
Ccdc109b	1.4544	6.93554
Slamf1	1.4537	1.51986
Pou2f2	1.4534	7.5817
Twist1	1.4525	3.78378
Gpr39	1.4499	1.63996
Liph	1.4484	5.39686
Tmsb4x	1.447	22.9101
Hic1	1.4467	6.16304
Mir15a	1.4467	3.01051
Cryba4	1.4465	2.58311
Trib1	1.446	13.9101
Kif18a	1.4458	9.07779
Bicc1	1.4432	11.065
4930447K03Rik	1.4423	1.97363
Trim6	1.4421	3.19583
Sh3bgrl3	1.4413	51.6126
Slc39a1	1.4413	24.4001
Stk17b	1.4412	21.0438
Pla1a	1.44	6.04001
Gpr132	1.438	1.84454
Nfatc1	1.4371	12.6073
H6pd	1.4363	21.2765
Irf1	1.4354	16.2457
Fbn2	1.4346	11.6778
Tpp1	1.4345	47.2328
Lpar6	1.4336	31.6696
Tspan4	1.4331	16.9547
Tfpi	1.4328	8.47237
Hist1h4b	1.4324	1.70456
Plekha2	1.4321	35.7282
Ngf	1.4301	4.41794
Tln1	1.4297	41.3478
Slc36a2	1.4293	3.4975
Gstm2	1.4265	3.64083
Mdk	1.426	25.5229
Gm10451	1.4249	1.57047
Cdh5	1.4238	8.19179
Oas3	1.4233	2.27078
Adamts15	1.4229	10.5467
Tyms	1.4218	10.4572
Oaf	1.4213	12.3788
Orm1	1.4205	1.1088
Aldh1l2	1.4173	24.0526
Aim1	1.4173	4.46725
Rnaset2b	1.4171	7.7986
Gadl1	1.417	4.38616
Mir31	1.4166	0.611721
C3	1.4155	40.5528
Mms22l	1.4137	11.8416
Tmem119	1.4082	17.567
Flnc	1.4081	29.3645
Efemp2	1.4073	21.0106
Cybrd1	1.4063	12.3893
Dpp7	1.4057	36.6478
Cspg4	1.4029	29.9788
Wdr62	1.4028	8.13847
Hsd17b1	1.4025	2.42634
Tmem220	1.4018	3.52213
Copz2	1.399	13.062
Gal	1.397	9.451
I830012O16Rik	1.3964	5.28819
Arhgap8	1.3957	1.29566
Rad51	1.3949	6.24872
Reep4	1.3944	13.3224
Nek6	1.3934	42.3936
P2rx1	1.3933	1.17004
Lpp	1.3931	14.6925
Ifitm5	1.393	1.3867
1110007C09Rik	1.3921	27.5452
Mgp	1.3909	3.74603
Prss35	1.3908	8.44612
Gnpda1	1.3907	34.2518
Selplg	1.3904	29.8827
Ccdc102a	1.3886	10.7747
Gm13157	1.3885	14.5935
Clec10a	1.3883	2.46072
1810013A23Rik	1.3879	0.861129
Nme4	1.387	8.46092
Slc6a4	1.3859	1.37199
Shmt1	1.3857	6.36552
P2ry14	1.3856	11.2882
Man1c1	1.3854	33.0264
Pgm1	1.3846	27.4622
Scarf1	1.3824	10.0615
Stard8	1.3822	26.3019
Brca1	1.3816	20.4498
Efnb1	1.3816	12.1871
Limd2	1.3814	26.1101
Myd88	1.3804	17.6271
Elf1	1.3799	33.5867
Fam129b	1.3797	45.5969
Tnfrsf9	1.3789	1.60951
Mir17hg	1.3778	7.03198
Psap	1.3767	22.4473
Tmem51	1.3758	11.4647
2610528A11Rik	1.3757	1.2928
Mfsd1	1.3752	46.6716
Mob1a	1.3751	29.6799
Nfkbiz	1.3751	22.8729
Rab3d	1.3749	9.19314
Styk1	1.373	2.06203
Syngr2	1.3721	39.3665
Tax1bp3	1.3714	7.13136
Padi4	1.3699	2.96646
Kcp	1.3675	7.73755
Adh1	1.3673	5.61083
Prss23	1.3664	8.74958
Adh7	1.3664	1.95245
Gbp7	1.366	15.8327
Arpc5	1.3651	52.3054
Mrap	1.365	1.54228
Tmem206	1.3639	30.1931
Lilra5	1.3637	2.76772
Fndc3c1	1.3624	0.669525
Calhm2	1.3615	6.37779
Plekhg2	1.3614	15.0625
Tmem150a	1.3601	14.1568
Tacc3	1.3594	19.9957
2610318N02Rik	1.3585	1.52378
Il18r1	1.3575	1.80159
Kctd11	1.3566	13.0742
Smc2	1.3554	23.6091
Pdlim4	1.3543	23.4634
Gpx3	1.3526	9.68825
4933412E12Rik	1.3525	4.67572
Ccdc18	1.3522	8.45469
Cenpk	1.3522	7.51713
Hist1h3f	1.3513	1.68742
Hist1h3e	1.3509	5.6925
Tnfsf14	1.35	1.8255
Arhgap15	1.3485	12.0424
Galnt12	1.3472	10.3645
Irgm1	1.347	14.6108
Dusp13	1.3467	2.4106
Nt5dc1	1.3458	12.6696
Arsi	1.344	2.48712
Fam46a	1.3437	25.4034
Samd9l	1.3435	12.821
Cldn23	1.3434	1.25597
Tcf19	1.343	14.5317
Herc6	1.3425	18.3969
Sat1	1.3422	21.4089
Pnpla7	1.3417	16.6882
Gm9047	1.3397	1.35055
Treml4	1.3393	1.22815
Fam129a	1.3385	11.8894
P2ry13	1.3377	17.4584
Scin	1.337	1.03639
Fbp1	1.3358	1.03355
Incenp	1.3355	20.567
Mab21l3	1.3345	2.7968
Ptger2	1.3342	5.60206
Igfbp4	1.334	10.262
Slc6a19	1.3335	3.51731
Sel1l3	1.3309	46.1238
Pfn1	1.3309	32.7721
Tmem45b	1.3306	0.312873
Creb3l1	1.3299	3.41236
Mir23a	1.3287	1.27396
Traf5	1.3286	5.63451
Gm2721	1.3273	1.05688
Ankrd1	1.3266	1.00786
Ifngr1	1.326	37.9788
Otop1	1.3256	2.19399
Cd300lg	1.3253	1.69771
Cndp2	1.3247	33.0381
Tmem72	1.3241	0.567865
Nupr1	1.3239	7.51713
Fabp7	1.3238	19.699
Myo1e	1.3234	35.9281
Clcf1	1.3233	4.77211
Gch1	1.3231	11.752
Cfi	1.3231	2.03007
Gm13251	1.3229	3.87778
Col27a1	1.3219	14.9393
Peg12	1.3219	3.05675
Trim21	1.3208	9.98297
Irak3	1.3202	7.07058
Tmem176b	1.3198	19.2426
Wipf1	1.3193	22.2403
Apol7d	1.3186	0.60239
3930402G23Rik	1.3176	1.20475
Capn6	1.3174	9.23433
Prcp	1.3167	25.5346
Gm13139	1.3156	1.15116
Pole	1.3141	18.9788
Atp2a3	1.3132	12.8386
Fam83g	1.3123	2.30405
Rbpms	1.3116	7.20343
Pydc3	1.3106	1.63021
Col17a1	1.3101	1.44551
Slc43a1	1.3099	4.0716
Ibsp	1.3092	0.896915
Rnh1	1.3077	19.6198
Micall2	1.3075	13.3206
Hspg2	1.3071	6.36754
Lrrc32	1.307	6.04964
Serpinb6c	1.3069	2.8009
Fst	1.3066	4.07779
Pltp	1.306	26.0339
Igf2r	1.3052	36.7986
Ube2l6	1.3036	9.98716
Ier2	1.3021	8.85699
Cd276	1.3015	7.81248
Ahrr	1.3014	3.93655
Irf9	1.3008	17.3206
Dhrs1	1.3004	26.2147
Pmaip1	1.2986	10.6162
Arap3	1.2983	17.1349
Prrx2	1.2975	5.90309
Steap1	1.297	2.01086
Tacr2	1.2954	3.9042
Ptbp1	1.2938	29.2933
Mad2l1	1.2912	15.5114
Ptges	1.2902	8.42946
Ctsk	1.29	9.81816
Cdca7	1.2898	8.55596
Pdia5	1.2895	5.92445
Adamts1	1.2886	19.5317
Def6	1.2884	10.0501
Serpinb6a	1.2883	21.1273
Apaf1	1.2879	24.2434
Ascl4	1.2879	1.10513
Crh	1.287	5.41794
Sdcbp	1.2855	33.3625
Amdhd2	1.2834	23.1858
Ccdc83	1.2829	1.15193
A430078G23Rik	1.282	1.55785
Ptpn1	1.2808	29.9666
S100a3	1.279	2.44025
Pdgfrb	1.2789	15.8182
Myl12a	1.2788	19.2976
Vill	1.2786	4.95468
Anxa9	1.2772	4.94692
Notch4	1.2771	12.4737
Spon2	1.2769	4.43533
Gbp4	1.2765	8.27409
Il1b	1.2756	2.57978
Timeless	1.2741	14.4989
Fgb	1.2734	0.396325
Bmf	1.2714	16.0159
Ubash3a	1.2706	0.799943
Tmem179b	1.2699	15.8697
Dkk2	1.269	2.33798
Cln5	1.2688	35.0362
Ppp1r14b	1.2684	14.4572
Slc25a45	1.2667	13.5287
Etv6	1.2657	15.0227
Foxc1	1.2657	5.56864
A4galt	1.2655	4.23582
Gba	1.2653	45.5031
Lamc1	1.2653	22.8239
Rgs19	1.2653	20.7825
Pabpc1	1.2652	15.9508
Acat3	1.2652	5.86328
Themis	1.265	0.653432
Socs1	1.2642	4.3363
Arhgap10	1.264	15.2097
Ammecr1	1.2638	7.53313
P2rx7	1.2631	27.4949
Sgk1	1.2631	7.36251
Fam60a	1.2625	4.18442
Serping1	1.261	4.90658
Ybx1	1.2608	29.5482
Them5	1.2605	0.937155
Piwil4	1.2604	1.44273
Fzd7	1.2603	14.3045
Sap30	1.2588	10.0691
Trpa1	1.2584	1.40785
Dapp1	1.2579	10.5834
Hsd3b7	1.2569	17.6421
Skap2	1.2559	38.3799
Map3k14	1.255	13.6126
Cd274	1.2546	12.0931
Amica1	1.2541	3.26671
Mettl7a3	1.2516	0.986868
Angpt4	1.2512	2.81887
Olfr267	1.2505	1.0112
Angptl3	1.2483	1.28248
Pirt	1.2475	0.510745
Nfatc4	1.247	4.63639
Lamp2	1.2469	37.1445
G730013B05Rik	1.2468	1.07914
Frmd4a	1.2465	27.7773
4921536K21Rik	1.2449	1.48818
Erap1	1.2427	27.8153
Gda	1.2406	10.9281
Cdc45	1.2406	7.76195
Itgb7	1.2394	4.13018
Rras	1.2392	15.1397
Pgd	1.2387	24.4179
Plxnc1	1.2385	21.3958
Aldh1a2	1.2379	3.11402
Slc27a6	1.2376	4.00436
Tmed3	1.2372	19.8416
Oas1b	1.2371	2.94329
Zfp488	1.236	9.22257
1700112E06Rik	1.2359	5.96658
Tnfrsf14	1.2356	3.8041
Bak1	1.2351	22.1871
Tgtp2	1.2325	3.94704
Sdf2l1	1.231	8.69465
Pik3cd	1.2307	25.4112
Svil	1.2305	15.8356
Tbx10	1.2301	0.888401
Ppfibp1	1.226	29.3575
Gm20605	1.226	3.21361
Igf2	1.2259	4.98297
Nkg7	1.2259	1.01488
Zfp36l2	1.225	25.3125
Actn4	1.2247	26.7799
Hmgcs2	1.2242	5.89279
H2-DMa	1.2236	9.64782
Pcdh12	1.2224	4.64207
Sdcbp2	1.2222	2.57826
Lmnb1	1.2206	12
Clec4b1	1.2202	0.645584
Pstpip1	1.2198	11.9355
Rhbdf1	1.2191	22.0009
Pctp	1.2182	10.8447
Axl	1.218	30.5686
Acta2	1.2162	5.1349
Ccnd2	1.2155	29.1805
Mcl1	1.2154	42.752
Mir1938	1.2146	1.43322
Actb	1.2127	16.2565
Itgbl1	1.2125	3.51175
H2-M3	1.212	8.767
Txnip	1.2115	10.3615
Metrnl	1.2108	14.4001
Col6a1	1.2103	5.47108
Rrbp1	1.2091	21.383
Parp12	1.2083	15.5452
Batf3	1.2071	2.94249
Myo1c	1.2069	19.6946
Tns3	1.2066	26.2503
Npnt	1.2054	10.4522
Nod2	1.2046	4.21538
Ano6	1.2038	25.6882
Eci3	1.2	1.37281
Itga1	1.1984	17.1772
BC100451	1.1979	4.80967
Asah1	1.1976	46.2573
Nat2	1.1975	4.5784
Snap23	1.1968	22.2351
Dusp5	1.1963	5.61439
H2-DMb2	1.1957	2.24826
Zfp607	1.1943	6.09528
Rest	1.1935	22.3747
Filip1l	1.1935	6.9431
Inppl1	1.1924	36.9431
Clec14a	1.1921	8.39147
Erbb2	1.192	6.43063
Casp3	1.1905	20.5452
Epb4.1l2	1.1897	27.5498
Klrb1c	1.1896	0.672008
Tapbp	1.1892	22.3152
Shc1	1.1886	11.4711
Mir221	1.1878	1.17325
Fam107b	1.1875	30.0585
Msh5	1.1864	3.39657
Ldlrap1	1.1854	20.6799
E130215H24Rik	1.1847	1.57894
Nagpa	1.1845	21.0757
Tcf24	1.1837	1.32726
Lrp5	1.1828	12.6655
Plscr2	1.1824	13.8125
Gm6548	1.1814	25.4584
Mt2	1.181	13.6635
E230029C05Rik	1.1804	3.96867
Pi4k2b	1.1803	10.644
Ceacam10	1.1796	0.770113
Hp	1.1795	2.58269
Rab8b	1.1794	27.0339
Tmem104	1.1761	16.2472
Slc14a1	1.1754	33.5406
BC021785	1.1752	1.12876
Gm10825	1.175	0.64545
Pik3r6	1.1748	5.53165
Wdr72	1.1745	0.96714
Fkbp7	1.1736	6.38828
Rcsd1	1.1735	11.6757
Aox3	1.1732	4.87943
Lrg1	1.1732	3.19999
G530011O06Rik	1.1729	2.20371
Fas	1.1725	10.2924
Nr1h3	1.1724	11.3915
Myo9b	1.1716	29.5171
Rps27l	1.1693	7.64589
Mrc2	1.1682	3.08186
Acot4	1.1681	1.36709
Plekhm1	1.168	12.5544
Samhd1	1.1678	13.7986
Maff	1.166	4.87615
Gimap5	1.1649	2.05439
Sh2b2	1.1647	12.7258
Gfap	1.1636	14.3363
Dsn1	1.1632	13.3696
Tbc1d2	1.1626	7.22185
Pde3b	1.1617	22.2573
Mfng	1.1615	8.98716
Npm3-ps1	1.1609	3.00434
Ckap4	1.1605	20.4535
Aspg	1.1603	8.9393
Cela1	1.1588	11.51
AW112010	1.1575	5.57187
Atp7a	1.1573	18.6345
Hfe	1.1573	10.9318
Slc22a14	1.156	0.675841
Creb3l3	1.1554	2.65563
Endou	1.1528	4.96658
Bcl6b	1.1527	4.3851
Tmem2	1.1526	24.5719
Fosl2	1.1525	17.8962
Cln3	1.1521	13.3675
Nedd1	1.1512	17.4776
Hist1h4a	1.1512	0.94823
Mlph	1.1502	5.31426
Cryl1	1.1501	9.54212
Pxn	1.1499	28.1124
Akr1c12	1.1498	1.38008
Litaf	1.1484	23.5272
Pcolce	1.1462	4.13077
Trim34b	1.1461	0.673234
Myct1	1.1455	2.91034
Il15	1.1452	5.79588
Kcnj15	1.1451	0.856954
Hyal1	1.1442	15.8013
Cdhr2	1.144	4.17005
Mx2	1.1435	4.69897
Slc12a7	1.1422	5.16494
Bcmo1	1.1418	0.976789
Ahsg	1.1403	1.86829
4933430I17Rik	1.1397	3.47893
2810408A11Rik	1.1391	2.73648
Pappa2	1.1383	5.00833
Galc	1.1381	23.4034
Trim30b	1.1379	1.09973
Fam86	1.1376	6.81248
Stk31	1.137	0.473209
Gadd45a	1.1365	18.3316
Jag1	1.1364	11.3019
Efcab4b	1.136	3.87478
Swap70	1.1353	21.767
Rnf149	1.1352	28.762
Gjb2	1.1351	5.46597
Clec4a1	1.135	1.35247
Mex3a	1.1347	5.12726
Mfsd7a	1.1341	6.69465
Arhgap17	1.1331	11.0685
Fam89a	1.1329	2.52977
Treml1	1.1329	1.01861
P4hb	1.1327	16.1574
Arrdc4	1.1325	16.6308
Hist2h3b	1.1316	3.33384
Dtx4	1.1314	30.8539
Tmem95	1.1314	0.830237
Nhlrc3	1.1308	15.2175
Mlxipl	1.1301	7.14146
Gm5134	1.1298	0.706571
Diap2	1.1296	14.9914
Col6a2	1.1294	2.63502
Fanca	1.129	6.63639
Lilra6	1.1274	1.42925
Scamp2	1.1272	28.7055
Ldha	1.1267	11.2147
Spo11	1.1265	0.674936
Ascl1	1.1251	4.16622
Ehd2	1.1246	7.17783
Lox	1.1242	3.22315
Gm8615	1.1238	6.04431
Tram1	1.1237	22.8477
Lrrc14b	1.1236	3.82603
Bmp5	1.1231	5.48945
Grap	1.1222	7.57187
Pdgfb	1.1218	11.8601
Rcbtb2	1.1215	25.4522
Shbg	1.1204	1.25057
Syne2	1.1184	14.8996
Col14a1	1.1184	1.24656
Phex	1.1182	3.08953
Stat1	1.1176	18.2596
Csf1	1.1174	22.7375
Pvr	1.1174	11.3036
[truncated: 821 more rows]

## Sheet: Figure 3
Figure 3
Fig. 3b - BMS scores
Subject_ID	Group	BMS_day 0	BMS_day 1	BMS_day 3	BMS_day 7	BMS_day 14	BMS_day 21	BMS_day 28	BMS_day 35
FB_Mouse51	Vehicle_Control	9	0	0	2.5	5	5	5	5
FB_Mouse52	Vehicle_Control	9	1	2	4	7	6	7.5	7.5
FB_Mouse53	Vehicle_Control	9	1	1	2.5	5	5	5	5
FB_Mouse54	Vehicle_Control	9	0.5	0.5	2.5	5	5	5.5	6
FB_Mouse55	Vehicle_Control	9	0	1	2.5	5	5	5	5
FB_Mouse56	Vehicle_Control	9	0	1	3	5	5	6	5
FB_Mouse57	Vehicle_Control	9	1.5	1.5	2.5	5	6	8	7.5
FB_Mouse58	Vehicle_rCCL2_Tlr2	9	0	0	2	4	3.5	4	4.5
FB_Mouse59	Vehicle_rCCL2_Tlr2	9	1	0.4	1.5	3.5	3.5	3.5	3.5
FB_Mouse60	Vehicle_rCCL2_Tlr2	9	0.5	0.5	1.5	3.5	4.5	5	5
FB_Mouse61	Vehicle_rCCL2_Tlr2	9	0.5	1	1.5	5	5	5	5
FB_Mouse62	Vehicle_rCCL2_Tlr2	9	0.5	0.5	0.5	2	2.5	3	2.5
FB_Mouse63	Vehicle_rCCL2_Tlr2	9	0.5	1.5	1.5	4	4	4	4
FB_Mouse64	Vehicle_rCCL2_Tlr2	9	0.5	1.5	1.5	4	4	5	4.5
FB_Mouse65	Vehicle_rCCL2_Tlr2	9	1	1	2	3	3.5	4.5	4.5
FB_Mouse66	PLX5622_Control	9	0.5	1	2.5	4	4.5	4	4.5
FB_Mouse67	PLX5622_Control	9	0.5	0.5	3	4	4.5	4	5
FB_Mouse68	PLX5622_Control	9	1	1	2.5	5	5	5	5
FB_Mouse69	PLX5622_Control	9	0.5	0	2.5	3	4	3.5	5
FB_Mouse70	PLX5622_Control	9	0	1.5	1.5	3.5	4	4	5
FB_Mouse71	PLX5622_Control	9	0	0.5	3	5	5	5	5
FB_Mouse72	PLX5622_Control	9	0.5	0.5	2	2	2	2	2
FB_Mouse73	PLX5622_Control	9	1	1	2	4	3.5	4.5	5
FB_Mouse74	PLX5622_rCCL2_Tlr2	9	0.5	0	1.5	5	5	5	6
FB_Mouse75	PLX5622_rCCL2_Tlr2	9	0	0	1	3.5	4	5	5
FB_Mouse76	PLX5622_rCCL2_Tlr2	9	1	1	1.5	5	5	5.5	5
FB_Mouse77	PLX5622_rCCL2_Tlr2	9	0	0	1.5	4	5	5	6
FB_Mouse78	PLX5622_rCCL2_Tlr2	9	1	1	2	4.5	4.5	5	5
FB_Mouse79	PLX5622_rCCL2_Tlr2	9	0	0.5	1.5	5	5	6	7
Figure 3c - BMS Subscores
Subject_ID
FB_Mouse51	Group	BMS_Sub_0	BMS_Subscore_day 1	BMS_Subscore_day 3	BMS_Subscore_day 7	BMS_Subscore_day 14	BMS_Subscore_day 21	BMS_Subscore_day 28	BMS_Subscore_day 35
FB_Mouse52	Vehicle_Control	11	0	0	0	0	3	3	4
FB_Mouse53	Vehicle_Control	11	0	0	0	5	7	9	9
FB_Mouse54	Vehicle_Control	11	0	0	0	2	0	5	3
FB_Mouse55	Vehicle_Control	11	0	0	0	0	0	5	3
FB_Mouse56	Vehicle_Control	11	0	0	0	0	3	3	6
FB_Mouse57	Vehicle_Control	11	0	0	0	2	2	9	6
FB_Mouse58	Vehicle_Control	11	0	0	0	3	4	10	9
FB_Mouse59	Vehicle_rCCL2_Tlr2	11	0	0	0	0	0	0	0
FB_Mouse60	Vehicle_rCCL2_Tlr2	11	0	0	0	0	0	0	0
FB_Mouse61	Vehicle_rCCL2_Tlr2	11	0	0	0	0	0	1	0
FB_Mouse62	Vehicle_rCCL2_Tlr2	11	0	0	0	0	2	5	5
FB_Mouse63	Vehicle_rCCL2_Tlr2	11	0	0	0	0	0	0	0
FB_Mouse64	Vehicle_rCCL2_Tlr2	11	0	0	0	0	0	0	0
FB_Mouse65	Vehicle_rCCL2_Tlr2	11	0	0	0	0	0	0	0
FB_Mouse66	Vehicle_rCCL2_Tlr2	11	0	0	0	0	0	0	0
FB_Mouse67	PLX5622_Control	11	0	0	0	0	0	0	1
FB_Mouse68	PLX5622_Control	11	0	0	0	0	0	0	3
FB_Mouse69	PLX5622_Control	11	0	0	0	0	2	0	2
FB_Mouse70	PLX5622_Control	11	0	0	0	0	0	1	0
FB_Mouse71	PLX5622_Control	11	0	0	0	0	0	0	2
FB_Mouse72	PLX5622_Control	11	0	0	0	0	3	2	4
FB_Mouse73	PLX5622_Control	11	0	0	0	0	0	0	0
FB_Mouse74	PLX5622_Control	11	0	0	0	0	0	0	0
FB_Mouse75	PLX5622_rCCL2_Tlr2	11	0	0	0	0	0	5	4
FB_Mouse76	PLX5622_rCCL2_Tlr2	11	0	0	0	0	0	0	1
FB_Mouse77	PLX5622_rCCL2_Tlr2	11	0	0	0	0	0	3	3
FB_Mouse78	PLX5622_rCCL2_Tlr2	11	0	0	0	0	1	4	5
FB_Mouse79	PLX5622_rCCL2_Tlr2	11	0	0	0	0	2	3	2
	PLX5622_rCCL2_Tlr2	11	0	0	0	0	0	6	6
Fig. 3d - horizontal ladder	Group
Subject_ID	Vehicle_Control	Ladder_day 0	Ladder_day 20	Ladder_day 27	Ladder_day 34
FB_Mouse51	Vehicle_Control	0.015873	0.436508	0.428571	0.452381
FB_Mouse52	Vehicle_Control	0.0238095	0.31746	0.373016	0.404762
FB_Mouse53	Vehicle_Control	0.0133333	0.333333	0.32	0.353333
FB_Mouse54	Vehicle_Control	0.0238095	0.444444	0.388889	0.357143
FB_Mouse55	Vehicle_Control	0.0238095	0.515873	0.563492	0.444444
FB_Mouse56	Vehicle_Control	0	0.404762	0.420635	0.492063
FB_Mouse57	Vehicle_rCCL2_Tlr2	0.015873	0.388889	0.396825	0.388889
FB_Mouse58	Vehicle_rCCL2_Tlr2	0.0238095	0.571429	0.587302	0.547619
FB_Mouse59	Vehicle_rCCL2_Tlr2	0	0.698413	0.563492	0.492063
FB_Mouse60	Vehicle_rCCL2_Tlr2	0	0.563492	0.571429	0.507937
FB_Mouse61	Vehicle_rCCL2_Tlr2	0.015873	0.492063	0.698413	0.555556
FB_Mouse62	Vehicle_rCCL2_Tlr2	0.015873	0.690476	0.666667	0.587302
FB_Mouse63	Vehicle_rCCL2_Tlr2	0.00793651	0.611111	0.563492	0.539683
FB_Mouse64	Vehicle_rCCL2_Tlr2	0.015873	0.626984	0.571429	0.626984
FB_Mouse65	PLX5622_Control	0.00793651	0.634921	0.68254	0.539683
FB_Mouse66	PLX5622_Control	0.015873	0.650794	0.571429	0.539683
FB_Mouse67	PLX5622_Control	0.00793651	0.547619	0.515873	0.563492
FB_Mouse68	PLX5622_Control	0.00793651	0.492063	0.492063	0.492063
FB_Mouse69	PLX5622_Control	0.015873	0.595238	0.531746	0.547619
FB_Mouse70	PLX5622_Control	0.0238095	0.666667	0.714286	0.634921
FB_Mouse71	PLX5622_Control	0.00793651	0.619048	0.468254	0.555556
FB_Mouse72	PLX5622_Control	not able to perform this task
FB_Mouse73	PLX5622_rCCL2_Tlr2	0.00793651	0.595238	0.603175	0.460317
FB_Mouse74	PLX5622_rCCL2_Tlr2	0.0238095	0.492063	0.47619	0.460317
FB_Mouse75	PLX5622_rCCL2_Tlr2	0.00793651	0.515873	0.412698	0.436508
FB_Mouse76	PLX5622_rCCL2_Tlr2	0.015873	0.47619	0.539683	0.436508
FB_Mouse77	PLX5622_rCCL2_Tlr2	0.015873	0.420635	0.507937	0.484127
FB_Mouse78	PLX5622_rCCL2_Tlr2	0.00793651	0.484127	0.5	0.436508
FB_Mouse79		0.00793651	0.5	0.388889	0.440476
Fig. 3i - spared myelin
Subject_ID	Group	Spared_myelin
FB_Mouse51	Vehicle_Control	26.0639
FB_Mouse52	Vehicle_Control	30.752
FB_Mouse53	Vehicle_Control	24.5157
FB_Mouse54	Vehicle_Control	33.211
FB_Mouse55	Vehicle_Control	27.167
FB_Mouse56	Vehicle_Control	24.2563
FB_Mouse57	Vehicle_Control	31.0762
FB_Mouse58	Vehicle_rCCL2_Tlr2	20.2231
FB_Mouse59	Vehicle_rCCL2_Tlr2	17.5022
FB_Mouse60	Vehicle_rCCL2_Tlr2	17.1768
FB_Mouse61	Vehicle_rCCL2_Tlr2	11.3989
FB_Mouse62	Vehicle_rCCL2_Tlr2	16.1163
FB_Mouse63	Vehicle_rCCL2_Tlr2	14.5356
FB_Mouse64	Vehicle_rCCL2_Tlr2	11.6623
FB_Mouse65	Vehicle_rCCL2_Tlr2	20.4295
FB_Mouse66	PLX5622_Control	10.3805
FB_Mouse67	PLX5622_Control	16.3504
FB_Mouse68	PLX5622_Control	13.3052
FB_Mouse69	PLX5622_Control	14.582
FB_Mouse70	PLX5622_Control	17.4125
FB_Mouse71	PLX5622_Control	22.5682
FB_Mouse72	PLX5622_Control	18.8847
FB_Mouse73	PLX5622_Control	13.763
FB_Mouse74	PLX5622_rCCL2_Tlr2	25.1071
FB_Mouse75	PLX5622_rCCL2_Tlr2	18.4374
FB_Mouse76	PLX5622_rCCL2_Tlr2	22.6928
FB_Mouse77	PLX5622_rCCL2_Tlr2	25.5711
FB_Mouse78	PLX5622_rCCL2_Tlr2	18.4715
FB_Mouse79	PLX5622_rCCL2_Tlr2	25.2244
Fig. 3j - neurofilament
Subject_ID	Group	Neurofilament
FB_Mouse51	Vehicle_Control	41.6148
FB_Mouse52	Vehicle_Control	38.5098
FB_Mouse53	Vehicle_Control	30.8148
FB_Mouse54	Vehicle_Control	47.2672
FB_Mouse55	Vehicle_Control	41.182
FB_Mouse56	Vehicle_Control	35.8808
FB_Mouse57	Vehicle_Control	29.5191
FB_Mouse58	Vehicle_rCCL2_Tlr2	25.3642
FB_Mouse59	Vehicle_rCCL2_Tlr2	22.8713
FB_Mouse60	Vehicle_rCCL2_Tlr2	25.4375
FB_Mouse61	Vehicle_rCCL2_Tlr2	16.7634
FB_Mouse62	Vehicle_rCCL2_Tlr2	27.948
FB_Mouse63	Vehicle_rCCL2_Tlr2	25.6402
FB_Mouse64	Vehicle_rCCL2_Tlr2	23.1971
FB_Mouse65	Vehicle_rCCL2_Tlr2	27.3003
FB_Mouse66	PLX5622_Control	19.5164
FB_Mouse67	PLX5622_Control	23.7864
FB_Mouse68	PLX5622_Control	27.8083
FB_Mouse69	PLX5622_Control	19.6057
FB_Mouse70	PLX5622_Control	23.8172
FB_Mouse71	PLX5622_Control	33.9892
FB_Mouse72	PLX5622_Control	26.3395
FB_Mouse73	PLX5622_Control	14.3387
FB_Mouse74	PLX5622_rCCL2_Tlr2	25.5185
FB_Mouse75	PLX5622_rCCL2_Tlr2	34.605
FB_Mouse76	PLX5622_rCCL2_Tlr2	36.8957
FB_Mouse77	PLX5622_rCCL2_Tlr2	33.5609
FB_Mouse78	PLX5622_rCCL2_Tlr2	28.3969
FB_Mouse79	PLX5622_rCCL2_Tlr2	29.8202
Fig. 3k - lesion volume
Subject_ID	Group	Lesion_vol
FB_Mouse51	Vehicle_Control	0.451098
FB_Mouse52	Vehicle_Control	0.277141
FB_Mouse53	Vehicle_Control	0.472732
FB_Mouse54	Vehicle_Control	0.507196
FB_Mouse55	Vehicle_Control	0.591334
FB_Mouse56	Vehicle_Control	0.323588
FB_Mouse57	Vehicle_Control	0.440236
FB_Mouse58	Vehicle_rCCL2_Tlr2	0.834848
FB_Mouse59	Vehicle_rCCL2_Tlr2	0.873738
FB_Mouse60	Vehicle_rCCL2_Tlr2	0.814524
FB_Mouse61	Vehicle_rCCL2_Tlr2	0.674144
FB_Mouse62	Vehicle_rCCL2_Tlr2	0.981842
FB_Mouse63	Vehicle_rCCL2_Tlr2	0.888558
FB_Mouse64	Vehicle_rCCL2_Tlr2	0.71674
FB_Mouse65	Vehicle_rCCL2_Tlr2	0.866481
FB_Mouse66	PLX5622_Control	0.787867
FB_Mouse67	PLX5622_Control	0.743852
FB_Mouse68	PLX5622_Control	0.798586
FB_Mouse69	PLX5622_Control	0.920312
FB_Mouse70	PLX5622_Control	0.855818
FB_Mouse71	PLX5622_Control	0.51727
FB_Mouse72	PLX5622_Control	0.822531
FB_Mouse73	PLX5622_Control	0.699627
FB_Mouse74	PLX5622_rCCL2_Tlr2	0.618754
FB_Mouse75	PLX5622_rCCL2_Tlr2	0.527026
FB_Mouse76	PLX5622_rCCL2_Tlr2	0.419462
FB_Mouse77	PLX5622_rCCL2_Tlr2	0.550148
FB_Mouse78	PLX5622_rCCL2_Tlr2	0.624266
FB_Mouse79	PLX5622_rCCL2_Tlr2	0.741851
Fig. 3l - lesion length
Subject_ID	Group	Lesion_length
FB_Mouse51	Vehicle_Control	0.8
FB_Mouse52	Vehicle_Control	0.8
FB_Mouse53	Vehicle_Control	1.2
FB_Mouse54	Vehicle_Control	0.9
FB_Mouse55	Vehicle_Control	1.1
FB_Mouse56	Vehicle_Control	0.7
FB_Mouse57	Vehicle_Control	0.9
FB_Mouse58	Vehicle_rCCL2_Tlr2	1.7
FB_Mouse59	Vehicle_rCCL2_Tlr2	1.6
FB_Mouse60	Vehicle_rCCL2_Tlr2	1.6
FB_Mouse61	Vehicle_rCCL2_Tlr2	1.4
FB_Mouse62	Vehicle_rCCL2_Tlr2	1.7
FB_Mouse63	Vehicle_rCCL2_Tlr2	1.5
FB_Mouse64	Vehicle_rCCL2_Tlr2	1.2
FB_Mouse65	Vehicle_rCCL2_Tlr2	1.3
FB_Mouse66	PLX5622_Control	1.5
FB_Mouse67	PLX5622_Control	1.2
FB_Mouse68	PLX5622_Control	1.7
FB_Mouse69	PLX5622_Control	1.8
FB_Mouse70	PLX5622_Control	1.7
FB_Mouse71	PLX5622_Control	1.4
FB_Mouse72	PLX5622_Control	1.7
FB_Mouse73	PLX5622_Control	1.7
FB_Mouse74	PLX5622_rCCL2_Tlr2	1.4
FB_Mouse75	PLX5622_rCCL2_Tlr2	1
FB_Mouse76	PLX5622_rCCL2_Tlr2	1
FB_Mouse77	PLX5622_rCCL2_Tlr2	1
FB_Mouse78	PLX5622_rCCL2_Tlr2	1.5
FB_Mouse79	PLX5622_rCCL2_Tlr2	1.2
Fig. 3q - GFAP+ area along the spinal axis
Subject_ID	Group	GFAP_-2	GFAP_-1.8	GFAP_-1.6	GFAP_-1.4	GFAP_-1.2	GFAP_-1	GFAP_-0.8	GFAP_-0.6	GFAP_-0.4	GFAP_-0.2	GFAP_0.2	GFAP_0.4	GFAP_0.6	GFAP_0.8	GFAP_1	GFAP_1.2	GFAP_1.4	GFAP_1.6	GFAP_1.8	GFAP_2
FB_Mouse51	Vehicle_Control	14.25	14.38	15.38	15.63	16.27	15.42	20.26	17.7	27.12	27.91	25.93	26	24.6	10.8	10.57	11.91	11.68	9.07	13.39	12.43
FB_Mouse52	Vehicle_Control	12.2	10.07	11.97	13.42	8.27	17.35	16.16	16.97	21.45	29.32	28.25	21.43	18.83	15.68	14.1	11.06	10.05	11.35	11.7	9.54
FB_Mouse53	Vehicle_Control	13.37	12.75	14.25	14.61	12.1	14.77	17.31	18.94	22.46	29.68	26.92	25.88	17.7	17.96	15.13	11.3	14.75	11.12	9	11.1
FB_Mouse54	Vehicle_Control	11.91	8.91	11.34	13.94	15.57	16.59	18.96	23.67	26.66	28.78	24.24	17.91	16.2	12.64	8.05	10.82	10.045	9.27	10.86	12.45
FB_Mouse55	Vehicle_Control	13.8	13.17	12.88	11.32	10.95	14.17	16.26	20.23	23.87	24.23	25.67	25.4	19.72	14.72	14.94	11.65	13.55	14.57	10.36	12.95
FB_Mouse56	Vehicle_Control	12.37	9.37	10.88	15.82	15.01	17.37	18.87	23.15	27.32	28.08	25.56	17.84	16.41	14.98	16.19	11.85	11.905	11.96	11.94	11.92
FB_Mouse57	Vehicle_Control	14.34	10.61	13.44	11.31	11.18	14.32	20.03	24.53	26.92	29.88	28.08	24.75	24.78	21.1	19.0575	17.015	14.9725	12.93	12.69	11.17
FB_Mouse58	Vehicle_rCCL2_Tlr2	10.5	13.38	12.49	19.03	20	17.44	19.72	21.56	25.58	24.4	23.03	23.67	24.2	21.23	21.31	23.46	19.92	16.2	14.59	14.42
FB_Mouse59	Vehicle_rCCL2_Tlr2	10.78	15.38	12.96	14.86	13.97	17.82	18.09	17.09	23.11	19.52	22.11	24.36	22.77	21.4	16.58	15.94	17.02	12.63	12.94	12.95
FB_Mouse60	Vehicle_rCCL2_Tlr2	12.74	12.2	11.93	12.27	16.19	16.12	23.78	23.42	26.96	29.6	27.07	29.02	24.73	22.56	11.55	12.48	13.9	12.35	10.37	8.61
FB_Mouse61	Vehicle_rCCL2_Tlr2	13.98	9.22	11.39	14.04	13.14	17.39	17.46	17.82	26.65	27.98	29.68	24.22	23.22	22.51	14.27	13.59	12.48	14.21	9.81	13.85
FB_Mouse62	Vehicle_rCCL2_Tlr2	14.92	11.33	15.19	16.22	17.04	18.65	20.78	25.18	22.28	19.56	18.56	18.5	17.74	25.86	21.4	21.12	18.97	21.22	14.21	12.66
FB_Mouse63	Vehicle_rCCL2_Tlr2	10.35	13.76	17.1	11.52	12.6	22.09	19.19	24.13	25.28	26.81	21.33	26.98	24.8	19.855	14.91	14.2	9.33	10.56	10.93	9.37
FB_Mouse64	Vehicle_rCCL2_Tlr2	14.49	12.04	12.1475	12.255	12.3625	12.47	12.47	13.6825	14.895	16.1075	25.5	23.76	26.84	19.86	15.42	12.19	8.13	8.61	12.4	8.75
FB_Mouse65	Vehicle_rCCL2_Tlr2	14.03	8.34	14.235	20.13	23.45	14.1	23.73	26.76	25.96	26.93	25.88	19	21.225	23.45	19.91	16.37	15.33	13.65	13.86	13.91
FB_Mouse66	PLX5622_Control	12.41	12.67	14.22	14.34	11.63	14.92	15.86	19.64	17.66	19.82	20.65	16.14	14.95	15.88	12.16	13.07	10.29	10.05	9.94	9.98
FB_Mouse67	PLX5622_Control	13.63	11.36	8.66	9.51	11.14	10.47	10.92	19.14	17.66	17.49	16.89	15.46	14.66	8.11	14.59	11.12	12.51	10.46	11.03	12.92
FB_Mouse68	PLX5622_Control	10.33	11.26	12.68	12.25	13.91	15.1	18.8	18.85	20.92	23.76	21.53	21.6	20.44	16.45	18.45	15.72	12.25	14.61	11.06	12.33
FB_Mouse69	PLX5622_Control	9.94	8.43	10.01	13.1	12.28	14.51	18.05	19.44	20	17.96	17.93	17.09	16.41	18.26	16.35	14.55	12.95	12.83	12.12	8.2
FB_Mouse70	PLX5622_Control	8.71	11.27	9.96	12.6	13.18	8.96	15.68	9.51	14.9	17.58	20.96	18.67	18.52	17.37	16.68	16.76	5.02	9.6	10.11	13.62
FB_Mouse71	PLX5622_Control	11.99	12.59	10.11	10.03	10.61	8.3	12.13	16.23	20.82	20.59	18.76	18.99	14.91	14.71	14.68	13.33	8.57	11.1	11.02	14.43
FB_Mouse72	PLX5622_Control	11.9	11.43	14.27	12.77	15.04	18.7	18.8	17.68	23.45	22.75	18.74	19.4	13.94	13.8	12.09	13.61	13	12.39	11.78	11.17
FB_Mouse73	PLX5622_Control	9.19	9.37	13.02	10.2	15.73	12.17	12.5	17.85	21.46	17.38	21.96	20	16.47	15.07	11.849	7.58596	8.62798	0.10193	9.67	13.89
FB_Mouse74	PLX5622_rCCL2_Tlr2	10.7	9.37	12.78	9.68	10.71	13.97	19.64	24.48	26.26	27.1	23.3	21.22	20.91	25.42	16.23	11.82	15.47	15.59	13.8	13.38
FB_Mouse75	PLX5622_rCCL2_Tlr2	15.09	12.13	15.44	10.71	8.06154	5.41308	2.76463	0.11617	18.98	21.95	24.16	23.69	15.78	11.21	11.46	9.61	14.99	15.4	8.21	13.04
FB_Mouse76	PLX5622_rCCL2_Tlr2	14.37	14.39	10.27	12.44	17.75	15.37	18.41	21.62	29.57	27.77	26.47	22.79	20.25	14.9	12.785	10.67	14.98	17.175	19.37	13.71
FB_Mouse77	PLX5622_rCCL2_Tlr2	10.41	11.09	12.84	13.82	14.42	17.4	20.49	21.3	24.22	28.89	25.43	25.27	15.41	20.85	10.98	13.25	11.13	10.02	10.98	12.92
FB_Mouse78	PLX5622_rCCL2_Tlr2	13.01	13.95	13.28	13.77	12.07	14.37	17.68	21.88	26.29	28.18	27.32	27.09	23.23	21.44	17.82	15.49	9.49	12.15	8.09	11.29
FB_Mouse79	PLX5622_rCCL2_Tlr2	14.06	12.41	10.38	14.82	14.95	18.41	23.42	25.0287	25.105	26.6375	28.17	27.43	24.87	23.38	11.26	11.04	11.08	11.12	12.26	13.4
Fig. 3r - GFAP+ area under the curve
Subject_ID	Group	GFAP_AUC
FB_Mouse51	Vehicle_Control	71.19
FB_Mouse52	Vehicle_Control	65.12
FB_Mouse53	Vehicle_Control	69.37
FB_Mouse54	Vehicle_Control	65.08
FB_Mouse55	Vehicle_Control	67.23
FB_Mouse56	Vehicle_Control	68.68
FB_Mouse57	Vehicle_Control	75.56
FB_Mouse58	Vehicle_rCCL2_Tlr2	79.54
FB_Mouse59	Vehicle_rCCL2_Tlr2	70.46
FB_Mouse60	Vehicle_rCCL2_Tlr2	74.55
FB_Mouse61	Vehicle_rCCL2_Tlr2	71.5
FB_Mouse62	Vehicle_rCCL2_Tlr2	74.91
FB_Mouse63	Vehicle_rCCL2_Tlr2	71.7
FB_Mouse64	Vehicle_rCCL2_Tlr2	60.02
FB_Mouse65	Vehicle_rCCL2_Tlr2	78.36
FB_Mouse66	PLX5622_Control	59
FB_Mouse67	PLX5622_Control	53.02
FB_Mouse68	PLX5622_Control	66.85
FB_Mouse69	PLX5622_Control	59.68
FB_Mouse70	PLX5622_Control	54.25
FB_Mouse71	PLX5622_Control	56.04
FB_Mouse72	PLX5622_Control	62.69
FB_Mouse73	PLX5622_Control	53.94
FB_Mouse74	PLX5622_rCCL2_Tlr2	70.84
FB_Mouse75	PLX5622_rCCL2_Tlr2	53.79
FB_Mouse76	PLX5622_rCCL2_Tlr2	74.34
FB_Mouse77	PLX5622_rCCL2_Tlr2	69
FB_Mouse78	PLX5622_rCCL2_Tlr2	72.64
FB_Mouse79	PLX5622_rCCL2_Tlr2	74.46
Fig. 3s - GFAP+ area at the epicenter
Subject_ID	Group	Epi_GFAP
FB_Mouse51	Vehicle_Control	28.57
FB_Mouse52	Vehicle_Control	27.29
FB_Mouse53	Vehicle_Control	28
FB_Mouse54	Vehicle_Control	28.78
FB_Mouse55	Vehicle_Control	25.11
FB_Mouse56	Vehicle_Control	26.76
FB_Mouse57	Vehicle_Control	27.46
FB_Mouse58	Vehicle_rCCL2_Tlr2	24.02
FB_Mouse59	Vehicle_rCCL2_Tlr2	21.87
FB_Mouse60	Vehicle_rCCL2_Tlr2	25.55
FB_Mouse61	Vehicle_rCCL2_Tlr2	24.49
FB_Mouse62	Vehicle_rCCL2_Tlr2	16.93
FB_Mouse63	Vehicle_rCCL2_Tlr2	23.27
FB_Mouse64	Vehicle_rCCL2_Tlr2	17.32
FB_Mouse65	Vehicle_rCCL2_Tlr2	25.52
FB_Mouse66	PLX5622_Control	19.93
FB_Mouse67	PLX5622_Control	20.64
FB_Mouse68	PLX5622_Control	23.29
FB_Mouse69	PLX5622_Control	17.06
FB_Mouse70	PLX5622_Control	12.77
FB_Mouse71	PLX5622_Control	19.52
FB_Mouse72	PLX5622_Control	18.29
FB_Mouse73	PLX5622_Control	17.16
FB_Mouse74	PLX5622_rCCL2_Tlr2	24.41
FB_Mouse75	PLX5622_rCCL2_Tlr2	24.79
FB_Mouse76	PLX5622_rCCL2_Tlr2	30.68
FB_Mouse77	PLX5622_rCCL2_Tlr2	25.53
FB_Mouse78	PLX5622_rCCL2_Tlr2	27.48
FB_Mouse79	PLX5622_rCCL2_Tlr2	26.79
Fig. 1t - f4/80+p2ry12- area along the spinal axis
Subject_ID	Group	F4/80pos_p2ry12neg_-2.0	F4/80pos_p2ry12neg_-1.8	F4/80pos_p2ry12neg_-1.6	F4/80pos_p2ry12neg_-1.4	F4/80pos_p2ry12neg_-1.2	F4/80pos_p2ry12neg_-1	F4/80pos_p2ry12neg_-0.8	F4/80pos_p2ry12neg_-0.6	F4/80pos_p2ry12neg_-0.4	F4/80pos_p2ry12neg_-0.2	F4/80pos_p2ry12neg_0.2	F4/80pos_p2ry12neg_0.4	F4/80pos_p2ry12neg_0.6	F4/80pos_p2ry12neg_0.8	F4/80pos_p2ry12neg_1	F4/80pos_p2ry12neg_1.2	F4/80pos_p2ry12neg_1.4	F4/80pos_p2ry12neg_1.6	F4/80pos_p2ry12neg_1.8	F4/80pos_p2ry12neg_2
FB_Mouse51	Vehicle_Control	7.21	9.79	9.12	9.34	11.56	12.55	14.85	13.36	26.23	28.56	28.35	22.94	20.75	15.72	14.28	15.91	6.83	7.7	4.25	6.36
FB_Mouse52	Vehicle_Control	2.29	2.86	4.08	4.94	4.44	13.28	17.47	20	20.65	25.56	28.1	26.15	15.42	17.7	7.23	8.02	6.67	4.45	5.19	3.6
FB_Mouse53	Vehicle_Control	2.72	3.31	5.74	6.03	9.29	14.34	19.34	21.18	24.84	25.46	26.26	20.07	19.88	17.89	11.97	9.66	8.93	2.83	4.31	2.58
FB_Mouse54	Vehicle_Control	1.62	1.93	2.76	3.56	3.9	8.59	7.61	15.99	27.25	26.49	30.66	21.96	27.21	13.55	6.78	2.12	1.66	1.2	1.375	1.55
FB_Mouse55	Vehicle_Control	2.32	4.35	3.82	1.53	3.1	4.25	14.4	18.6	26.52	29.09	26.39	23.09	13.87	7.36	9.12	6.25	3.75	3.28	2.07	1.6
FB_Mouse56	Vehicle_Control	2.55	2.32	2.39	3.76	3.96	5.6	13.19	17.92	31.02	29.85	18.27	10.95	8.345	5.74	4.86	4.14	2.8	1.46	1.54	1.62
FB_Mouse57	Vehicle_Control	1.24	0.6	2.58	2.28	1.86	2.53	8.5	12.55	25.18	27.56	26.82	24.76	18.76	8.26	7.0375	5.815	4.5925	3.37	1.5	3.14
FB_Mouse58	Vehicle_rCCL2_Tlr2	9.56	10.18	12.75	16.24	15.86	18.84	18.52	24.7	25.3	31.7	32.61	28.33	23.37	20.12	23.32	16.62	16.63	15.87	7.87	5.09
FB_Mouse59	Vehicle_rCCL2_Tlr2	9.48	14.68	16.72	18.17	18.55	17	17.49	26	29.45	32.95	32.66	30.89	22.29	21.08	14.79	10.21	10.68	8.82	7.01	7.69
FB_Mouse60	Vehicle_rCCL2_Tlr2	3.03	11.6	13.79	12.03	16.09	19.56	22.47	29.32	29.61	26.16	27.71	27.37	25.43	17.73	10.83	8.99	8.33	5.09	3.1	1.86
FB_Mouse61	Vehicle_rCCL2_Tlr2	6.28	8.46	10.47	13.17	13.63	18.93	17.06	20.43	29.34	30.19	31.95	28.67	21.58	14.09	10.52	11.98	9.58	8.78	7.73	4.46
FB_Mouse62	Vehicle_rCCL2_Tlr2	6.75	12.53	16.64	16.57	17.86	15.37	24.88	25.61	28.47	29.51	30.22	34.29	25.84	26.13	18.78	18.81	20.97	19.1	13.15	14.28
FB_Mouse63	Vehicle_rCCL2_Tlr2	12.31	13.02	9.98	14.36	14.15	17.3	18.35	23.71	29.07	29.82	29.73	29.65	25.89	19.19	12.49	7.58	7.7	6.14	3.48	3.91
FB_Mouse64	Vehicle_rCCL2_Tlr2	1.64	2.66	3.115	3.57	4.025	4.48	4.48	11.9	19.32	26.74	27.06	22.01	16.74	16.19	6.24	3.25	5.51	0.88	1.73	0.49
FB_Mouse65	Vehicle_rCCL2_Tlr2	1.86	6.1	5.69	5.28	23.45	23.66	19.91	29.25	34.48	35.62	33.63	28.84	20.87	12.9	11.28	9.66	12.44	10.01	11.67	2.43
FB_Mouse66	PLX5622_Control	1.53	0.91	0.95	3.05	7.3	5.54	11.92	12.64	14.27	16.67	23.32	17.76	17.53	14.67	6.23	8.41	8.17	1.73	1.05	0.089
FB_Mouse67	PLX5622_Control	0.083	1.18	2	3.8	2.44	3.21	10.93	12.59	16.58	17.54	15.33	10.35	6.31	4.7	8.16	7.74	3.3	2.26	0.09	1.61
FB_Mouse68	PLX5622_Control	0.73	0.47	1.39	2.45	2.53	3.89	7.05	11.98	15.7	20.47	15.59	20.17	14.46	13.02	9.17	7.91	6.46	3.49	3.11	2.61
FB_Mouse69	PLX5622_Control	1.91	0.76	2.45	2.78	7.08	9.27	14.24	20.43	21.93	19.17	17.88	16.98	15.11	12.44	14.14	7.03	6.81	7.1	5.16	4.47
FB_Mouse70	PLX5622_Control	1.17	3.29	2.95	2.56	8	5.54	1.67	4.85	11.35	15.1	16.58	18.92	23.39	17.8	19.53	7.47	6.71	4.43	1.24	3.05
FB_Mouse71	PLX5622_Control	1.43	2.84	1.59	2.72	1.15	2.22	6.04	10.47	19.16	22.94	23.16	13.98	13.29	8.59	10.85	4.11	4.6	4.33	5.27	4.09
FB_Mouse72	PLX5622_Control	1.34	2.69	5.67	4.27	7.29	8.9	12.12	13.29	15.47	17.24	18.83	19.26	3.2	0.83	3.08	3.2	2.59	1.98	1.37	0.76
FB_Mouse73	PLX5622_Control	0.59	0.17	2.2	1.68	5.12	6.49	9.01	9.35	19.29	17.99	12.36	11.02	11.29	6.05	3.88899	3.07597	1.72798	0.10193	0.38	1.62
FB_Mouse74	PLX5622_rCCL2_Tlr2	1.3	4.79	3.63	12.59	8.09	11.13	12.34	16.53	23.9	26.87	26.7	26.14	26.25	22.05	6.8	6.75	4.38	3.6	2.77	1.98
FB_Mouse75	PLX5622_rCCL2_Tlr2	0.52	0.23	1.03	1.12	4.5075	7.895	11.2825	14.67	20.09	22.11	26	28.63	17.43	10.23	12.9	12.26	12.25	4.63	2.59	1.27
FB_Mouse76	PLX5622_rCCL2_Tlr2	1.14	0.81	4.68	5.51	4.94	6.9	9.43	12.73	21.58	27.33	27.08	19.48	8.76	6.28	4.115	1.95	4	3.17	2.34	0.33
FB_Mouse77	PLX5622_rCCL2_Tlr2	0.63	1.65	3.72	4.04	2.43	7.46	11.26	10.06	18.47	27.57	24.87	19.38	9.28	10.86	6.27	3.53	1.25	2.57	0.97	1.71
FB_Mouse78	PLX5622_rCCL2_Tlr2	3.16	7.1	3.2	5.26	6.05	9.1	10.21	16.24	21.64	28.36	27.6	17.87	10.58	9.07	4.9	2	0.93	1.6	2.12	0.24
FB_Mouse79	PLX5622_rCCL2_Tlr2	2.6	2.82	1.76	6.74	7.19	16.09	25.14	28.8912	31.115	32.6425	34.17	27.23	15.14	12.68	2.46	4.4	3.82	3.24	2.28	1.32
Fig. 1u - f4/80+p2ry12- area under the curve
Subject_ID	Group	F4/80posp2ry12negauc
FB_Mouse51	Vehicle_Control	61.22
FB_Mouse52	Vehicle_Control	52.63
FB_Mouse53	Vehicle_Control	56.65
FB_Mouse54	Vehicle_Control	45.94
FB_Mouse55	Vehicle_Control	46.47
FB_Mouse56	Vehicle_Control	40.99
FB_Mouse57	Vehicle_Control	43.78
FB_Mouse58	Vehicle_rCCL2_Tlr2	80.2
FB_Mouse59	Vehicle_rCCL2_Tlr2	77.93
FB_Mouse60	Vehicle_rCCL2_Tlr2	69.21
FB_Mouse61	Vehicle_rCCL2_Tlr2	68.87
FB_Mouse62	Vehicle_rCCL2_Tlr2	87.33
FB_Mouse63	Vehicle_rCCL2_Tlr2	69.5
FB_Mouse64	Vehicle_rCCL2_Tlr2	43.03
FB_Mouse65	Vehicle_rCCL2_Tlr2	74.72
FB_Mouse66	PLX5622_Control	38.73
FB_Mouse67	PLX5622_Control	29.96
FB_Mouse68	PLX5622_Control	36.17
FB_Mouse69	PLX5622_Control	42.82
FB_Mouse70	PLX5622_Control	39.7
FB_Mouse71	PLX5622_Control	37.4
FB_Mouse72	PLX5622_Control	31.47
FB_Mouse73	PLX5622_Control	27.43
FB_Mouse74	PLX5622_rCCL2_Tlr2	54.45
FB_Mouse75	PLX5622_rCCL2_Tlr2	47.81
FB_Mouse76	PLX5622_rCCL2_Tlr2	39.6
FB_Mouse77	PLX5622_rCCL2_Tlr2	38.14
FB_Mouse78	PLX5622_rCCL2_Tlr2	43.31
FB_Mouse79	PLX5622_rCCL2_Tlr2	59.37
Fig. 1v - f4/80+p2ry12- area at the epicenter
Subject_ID	Group	F4/80posp2ry12negepi
FB_Mouse51	Vehicle_Control	27.22
FB_Mouse52	Vehicle_Control	27.98
FB_Mouse53	Vehicle_Control	29.29
FB_Mouse54	Vehicle_Control	23.5
FB_Mouse55	Vehicle_Control	29.56
FB_Mouse56	Vehicle_Control	34.75
FB_Mouse57	Vehicle_Control	32.14
FB_Mouse58	Vehicle_rCCL2_Tlr2	34.86
FB_Mouse59	Vehicle_rCCL2_Tlr2	31.62
FB_Mouse60	Vehicle_rCCL2_Tlr2	28.39
FB_Mouse61	Vehicle_rCCL2_Tlr2	32.44
FB_Mouse62	Vehicle_rCCL2_Tlr2	31.41
FB_Mouse63	Vehicle_rCCL2_Tlr2	27.79
FB_Mouse64	Vehicle_rCCL2_Tlr2	34.16
FB_Mouse65	Vehicle_rCCL2_Tlr2	36.69
FB_Mouse66	PLX5622_Control	20.72
FB_Mouse67	PLX5622_Control	20.42
FB_Mouse68	PLX5622_Control	19.85
FB_Mouse69	PLX5622_Control	10.13
FB_Mouse70	PLX5622_Control	25.03
FB_Mouse71	PLX5622_Control	26.94
FB_Mouse72	PLX5622_Control	15.02
FB_Mouse73	PLX5622_Control	14.83
FB_Mouse74	PLX5622_rCCL2_Tlr2	25.32
FB_Mouse75	PLX5622_rCCL2_Tlr2	28.29
FB_Mouse76	PLX5622_rCCL2_Tlr2	26.2
FB_Mouse77	PLX5622_rCCL2_Tlr2	23.9
FB_Mouse78	PLX5622_rCCL2_Tlr2	31.04
FB_Mouse79	PLX5622_rCCL2_Tlr2	37.09
Fig. 3x - Oil red O+ area
Subject_ID	Group	Oilred_epi
FB_Mouse51	Vehicle_Control	23.11
FB_Mouse52	Vehicle_Control	19.8
FB_Mouse53	Vehicle_Control	26.2
FB_Mouse54	Vehicle_Control	22.07
FB_Mouse55	Vehicle_Control	19.92
FB_Mouse56	Vehicle_Control	22.05
FB_Mouse57	Vehicle_Control	13.53
FB_Mouse58	Vehicle_rCCL2_Tlr2	37.15
FB_Mouse59	Vehicle_rCCL2_Tlr2	40.52
FB_Mouse60	Vehicle_rCCL2_Tlr2	31.51
FB_Mouse61	Vehicle_rCCL2_Tlr2	31.69
FB_Mouse62	Vehicle_rCCL2_Tlr2	37.91
FB_Mouse63	Vehicle_rCCL2_Tlr2	35
FB_Mouse64	Vehicle_rCCL2_Tlr2	42.44
FB_Mouse65	Vehicle_rCCL2_Tlr2	29.83
FB_Mouse66	PLX5622_Control	10.1
FB_Mouse67	PLX5622_Control	9.24
FB_Mouse68	PLX5622_Control	8.75
FB_Mouse69	PLX5622_Control	10.95
FB_Mouse70	PLX5622_Control	10.14
FB_Mouse71	PLX5622_Control	8.45
FB_Mouse72	PLX5622_Control	13.03
FB_Mouse73	PLX5622_Control	7.65
FB_Mouse74	PLX5622_rCCL2_Tlr2	23.13
FB_Mouse75	PLX5622_rCCL2_Tlr2	23.86
FB_Mouse76	PLX5622_rCCL2_Tlr2	23.02
FB_Mouse77	PLX5622_rCCL2_Tlr2	21.8
FB_Mouse78	PLX5622_rCCL2_Tlr2	19.3
FB_Mouse79	PLX5622_rCCL2_Tlr2	29.74
Fig. 3y - Oil red O+ cluster number
Subject_ID	Group	Oilred_cluster
FB_Mouse51	Vehicle_Control	2
FB_Mouse52	Vehicle_Control	3
FB_Mouse53	Vehicle_Control	2
FB_Mouse54	Vehicle_Control	1
FB_Mouse55	Vehicle_Control	2
FB_Mouse56	Vehicle_Control	2
FB_Mouse57	Vehicle_Control	2
FB_Mouse58	Vehicle_rCCL2_Tlr2	2
FB_Mouse59	Vehicle_rCCL2_Tlr2	1
FB_Mouse60	Vehicle_rCCL2_Tlr2	1
FB_Mouse61	Vehicle_rCCL2_Tlr2	1
FB_Mouse62	Vehicle_rCCL2_Tlr2	1
FB_Mouse63	Vehicle_rCCL2_Tlr2	1
FB_Mouse64	Vehicle_rCCL2_Tlr2	1
FB_Mouse65	Vehicle_rCCL2_Tlr2	1
FB_Mouse66	PLX5622_Control	8
FB_Mouse67	PLX5622_Control	13
FB_Mouse68	PLX5622_Control	13
FB_Mouse69	PLX5622_Control	10
FB_Mouse70	PLX5622_Control	14
FB_Mouse71	PLX5622_Control	14
FB_Mouse72	PLX5622_Control	13
FB_Mouse73	PLX5622_Control	14
FB_Mouse74	PLX5622_rCCL2_Tlr2	2
FB_Mouse75	PLX5622_rCCL2_Tlr2	1
FB_Mouse76	PLX5622_rCCL2_Tlr2	2
FB_Mouse77	PLX5622_rCCL2_Tlr2	2
FB_Mouse78	PLX5622_rCCL2_Tlr2	2
FB_Mouse79	PLX5622_rCCL2_Tlr2	1
Fig. 3z - Oil red O+ cluster size
Subject_ID	Group	Oilred_size
FB_Mouse51	Vehicle_Control	0.227055
FB_Mouse52	Vehicle_Control	0.142047
FB_Mouse53	Vehicle_Control	0.241945
FB_Mouse54	Vehicle_Control	0.43454
FB_Mouse55	Vehicle_Control	0.253305
FB_Mouse56	Vehicle_Control	0.201995
FB_Mouse57	Vehicle_Control	0.42084
FB_Mouse58	Vehicle_rCCL2_Tlr2	0.241875
FB_Mouse59	Vehicle_rCCL2_Tlr2	0.66639
FB_Mouse60	Vehicle_rCCL2_Tlr2	0.62379
FB_Mouse61	Vehicle_rCCL2_Tlr2	0.48733
FB_Mouse62	Vehicle_rCCL2_Tlr2	0.6355
FB_Mouse63	Vehicle_rCCL2_Tlr2	0.5571
FB_Mouse64	Vehicle_rCCL2_Tlr2	0.70458
FB_Mouse65	Vehicle_rCCL2_Tlr2	0.64533
FB_Mouse66	PLX5622_Control	0.03299
FB_Mouse67	PLX5622_Control	0.0161785
FB_Mouse68	PLX5622_Control	0.0242177
FB_Mouse69	PLX5622_Control	0.022588
FB_Mouse70	PLX5622_Control	0.01079
FB_Mouse71	PLX5622_Control	0.0213093
FB_Mouse72	PLX5622_Control	0.03306
FB_Mouse73	PLX5622_Control	0.0148
FB_Mouse74	PLX5622_rCCL2_Tlr2	0.4365
FB_Mouse75	PLX5622_rCCL2_Tlr2	0.53963
FB_Mouse76	PLX5622_rCCL2_Tlr2	0.25972
FB_Mouse77	PLX5622_rCCL2_Tlr2	0.277815
FB_Mouse78	PLX5622_rCCL2_Tlr2	0.258965
FB_Mouse79	PLX5622_rCCL2_Tlr2	0.52914

## Sheet: Fig S1
Figure S1
Fig. S1h - microglia/mm2
Subject_ID	Group	Time point	microglia/mm2
FB_Mouse80	Vehicle	21d	1224
FB_Mouse81	Vehicle	21d	1565
FB_Mouse82	Vehicle	21d	1237
FB_Mouse83	PLX5622	3d	173
FB_Mouse84	PLX5622	3d	247
FB_Mouse85	PLX5622	3d	341
FB_Mouse86	PLX5622	7d	132
FB_Mouse87	PLX5622	7d	91
FB_Mouse88	PLX5622	7d	29
FB_Mouse89	PLX5622	14d	12
FB_Mouse90	PLX5622	14d	21
FB_Mouse91	PLX5622	14d	2
FB_Mouse92	PLX5622	21d	11
FB_Mouse93	PLX5622	21d	12
FB_Mouse94	PLX5622	21d	2
FB_Mouse95	PLX5622	17d	323
FB_Mouse96	PLX5622	17d	161
FB_Mouse97	PLX5622	17d	295
FB_Mouse98	PLX5622	21d	1289
FB_Mouse99	PLX5622	21d	1282
FB_Mouse100	PLX5622	21d	1079
Fig. S1i, j - BMS scores - vehicle mice (i) and PLX5622 mice (j)
Subject_ID	Group	BMS_0	BMS_1	BMS_3	BMS_7	BMS_10	BMS_14	BMS_21	BMS_28	BMS_35
FB_Mouse174	Vehicle	9	9	9	9	9	9	9	9	9
FB_Mouse175	Vehicle	9	9	9	9	9	9	9	9	9
FB_Mouse176	Vehicle	9	9	9	9	9	9	9	9	9
FB_Mouse177	Vehicle	9	9	9	9	9	9	9	9	9
FB_Mouse178	Vehicle	9	9	9	9	9	9	9	9	9
FB_Mouse179	Vehicle	9	9	9	9	9	9	9	9	9
FB_Mouse180	PLX5622	9	9	9	9	9	9	9	9	9
FB_Mouse181	PLX5622	9	9	9	9	9	9	9	9	9
FB_Mouse182	PLX5622	9	9	9	9	9	9	9	9	9
FB_Mouse183	PLX5622	9	9	9	9	9	9	9	9	9
FB_Mouse184	PLX5622	9	9	9	9	9	9	9	9	9
FB_Mouse185	PLX5622	9	9	9	9	9	9	9	9	9
Fig. S1k, l, - BMS subscores - vehicle mice (k) and PLX5622 mice (l)
Subject_ID	Group	BMS_Sub_0	BMS_Sub_1	BMS_Sub_3	BMS_Sub_7	BMS_Sub_10	BMS_Sub_14	BMS_Sub_21	BMS_Sub_28	BMS_Sub_35
FB_Mouse174	Vehicle	11	11	11	11	11	11	11	11	11
FB_Mouse175	Vehicle	11	11	11	11	11	11	11	11	11
FB_Mouse176	Vehicle	11	11	11	11	11	11	11	11	11
FB_Mouse177	Vehicle	11	11	11	11	11	11	11	11	11
FB_Mouse178	Vehicle	11	11	11	11	11	11	11	11	11
FB_Mouse179	Vehicle	11	11	11	11	11	11	11	11	11
FB_Mouse180	PLX5622	11	11	11	11	11	11	11	11	11
FB_Mouse181	PLX5622	11	11	11	11	11	11	11	11	11
FB_Mouse182	PLX5622	11	11	11	11	11	11	11	11	11
FB_Mouse183	PLX5622	11	11	11	11	11	11	11	11	11
FB_Mouse184	PLX5622	11	11	11	11	11	11	11	11	11
FB_Mouse185	PLX5622	11	11	11	11	11	11	11	11	11
Fig. S1m - von frey stimulus intensity at withdrawal
Subject_ID	Group	Log10 stimulus intensity
FB_Mouse186	Vehicle	3.69314
FB_Mouse187	Vehicle	4
FB_Mouse188	Vehicle	4.06695
FB_Mouse189	Vehicle	3.4843
FB_Mouse190	Vehicle	3.80505
FB_Mouse191	Vehicle	3.93785
FB_Mouse192	Vehicle	4.05436
FB_Mouse193	Vehicle	4.05436
FB_Mouse194	Vehicle	3.30821
FB_Mouse195	Vehicle	3.727
FB_Mouse196	Vehicle	3.72154
FB_Mouse197	PLX5622	3.82391
FB_Mouse198	PLX5622	3.4843
FB_Mouse199	PLX5622	3.78652
FB_Mouse200	PLX5622	3.61455
FB_Mouse201	PLX5622	3.84094
FB_Mouse202	PLX5622	4.16633
FB_Mouse203	PLX5622	3.95424
FB_Mouse204	PLX5622	3.77815
FB_Mouse205	PLX5622	4
FB_Mouse206	PLX5622	4.16633
Fig. S1n - latency to withdraw from hotplate
Subject_ID	Group	Withdrawl_latency
FB_Mouse186	Vehicle	110
FB_Mouse187	Vehicle	113
FB_Mouse188	Vehicle	157
FB_Mouse189	Vehicle	163
FB_Mouse190	Vehicle	123
FB_Mouse191	Vehicle	149
FB_Mouse192	Vehicle	130
FB_Mouse193	Vehicle	113
FB_Mouse194	Vehicle	106
FB_Mouse195	Vehicle	124
FB_Mouse196	Vehicle	134
FB_Mouse197	PLX5622	140
FB_Mouse198	PLX5622	106
FB_Mouse199	PLX5622	164
FB_Mouse200	PLX5622	141
FB_Mouse201	PLX5622	110
FB_Mouse202	PLX5622	145
FB_Mouse203	PLX5622	114
FB_Mouse204	PLX5622	135
FB_Mouse205	PLX5622	169
FB_Mouse206	PLX5622	121
Fig. S1o - temperature at withdrawal from hotplate
Subject_ID	Group	Temperature at withdrawal
FB_Mouse186	Vehicle	39.5
FB_Mouse187	Vehicle	39.9
FB_Mouse188	Vehicle	40.8
FB_Mouse189	Vehicle	42.5
FB_Mouse190	Vehicle	41.2
FB_Mouse191	Vehicle	41.2
FB_Mouse192	Vehicle	39.5
FB_Mouse193	Vehicle	40.6
FB_Mouse194	Vehicle	39.4
FB_Mouse195	Vehicle	41.8
FB_Mouse196	Vehicle	42.9
FB_Mouse197	PLX5622	40.3
FB_Mouse198	PLX5622	39.4
FB_Mouse199	PLX5622	44.4
FB_Mouse200	PLX5622	41.5
FB_Mouse201	PLX5622	39.8
FB_Mouse202	PLX5622	40.7
FB_Mouse203	PLX5622	40.8
FB_Mouse204	PLX5622	42.1
FB_Mouse205	PLX5622	44.7
FB_Mouse206	PLX5622	40.9
Fig. S1p - body weight change over time
Subject_ID	Group	%startweight_d-14	%startweight_d0	%startweight_d1	%startweight_d2	%startweight_d3	%startweight_d4
FB_Mouse207	Vehicle_sal	0	8.33333	11.1111	9.44444	6.66667	7.77778
FB_Mouse208	Vehicle_sal	0	7.93651	9.52381	9.52381	10.0529	11.6402
FB_Mouse209	Vehicle_sal	0	0	2.6455	2.6455	0	2.1164
FB_Mouse210	Vehicle_sal	0	1.5625	1.5625	0	0	1.5625
FB_Mouse211	Vehicle_sal	0	0	5.55556	5	6.11111	3.88889
FB_Mouse212	Vehicle_sal	0	8.9	1.76471	2.35294	2.94118	4.11765
FB_Mouse213	PLX5622_sal	0	6.66667	6.66667	5	5	6.66667
FB_Mouse214	PLX5622_sal	0	8.10811	11.3514	9.72973	9.72973	14.5946
FB_Mouse215	PLX5622_sal	0	2.34742	1.40845	2.34742	0.938967	3.28639
FB_Mouse216	PLX5622_sal	0	4.5	2	4	4.5	4.5
FB_Mouse217	PLX5622_sal	0	0	0	-2.38095	0.595238	6.54762
FB_Mouse218	PLX5622_sal	0	0	0.581395	-5.81395	-4.65116	3.48837
FB_Mouse219	Vehicle_LPS	0	4.92611	0	-6.40394	-9.85222	-10.8374
FB_Mouse220	Vehicle_LPS	0	4.61538	-7.17949	-13.8462	-15.8974	-10.7692
FB_Mouse221	Vehicle_LPS	0	3.5	-4.27807	-13.9037	-14.9733	-15.508
FB_Mouse222	Vehicle_LPS	0	2.70075	-6.18557	-13.9175	-14.9485	-16.4948
FB_Mouse223	Vehicle_LPS	0	3.1805	-6.35838	-15.0289	-17.9191	-19.6532
FB_Mouse224	Vehicle_LPS	0	3.6	-6.63265	-13.7755	-16.8367	-16.8367
FB_Mouse225	PLX5622_LPS	0	11.0048	0.956938	-7.17703	-12.9187	-10.5263
FB_Mouse226	PLX5622_LPS	0	6.43564	-0.495049	-9.90099	-13.3663	-10.8911
FB_Mouse227	PLX5622_LPS	0	7.5	-4	-13	-11.5	-8
FB_Mouse228	PLX5622_LPS	0	0.5	-5.78035	-15.6069	-15.0289	-20.2312
FB_Mouse229	PLX5622_LPS	0	6.7	-6.875	-14.375	-13.75	-19.375
FB_Mouse230	PLX5622_LPS	0	1.5	-5.94595	-14.5946	-14.5946	-19.4595
Fig. S1s - granulocyte numbers in blood
Subject_ID	Group	Pre_gran	Post-gran
FB_Mouse207	Vehicle_sal	1.39712	2.13924
FB_Mouse208	Vehicle_sal	1.15779	1.98846
FB_Mouse209	Vehicle_sal	0.662162	1.15564
FB_Mouse210	Vehicle_sal	2.28005	0.383774
FB_Mouse211	Vehicle_sal	0.662162	1.81478
FB_Mouse212	Vehicle_sal	2.28005	0.48676
FB_Mouse213	PLX5622_sal	2.32495	0.514403
FB_Mouse214	PLX5622_sal	2.2249	0.790655
FB_Mouse215	PLX5622_sal	1.75292	1.07003
FB_Mouse216	PLX5622_sal	1.00115	2.91131
FB_Mouse217	PLX5622_sal	1.75292	1.25155
FB_Mouse218	PLX5622_sal	1.00115	4.58643
FB_Mouse219	Vehicle_LPS	0.582705	2.26706
FB_Mouse220	Vehicle_LPS	0.849008	4.82215
FB_Mouse221	Vehicle_LPS	0.73252	8.87968
FB_Mouse222	Vehicle_LPS	2.30796	11.4305
FB_Mouse223	Vehicle_LPS	0.73252	25.3434
FB_Mouse224	Vehicle_LPS	2.30796	22.1245
FB_Mouse225	PLX5622_LPS	0.8506	5.24187
FB_Mouse226	PLX5622_LPS	0.916479	2.78886
FB_Mouse227	PLX5622_LPS	0.871168	1.13216
FB_Mouse228	PLX5622_LPS	1.71613	21.3948
FB_Mouse229	PLX5622_LPS	0.871168	11.6177
FB_Mouse230	PLX5622_LPS	1.71613	19.4304
Fig. S1t - monocyte numbers in blood
Subject_ID	Group	Pre-mon	Post-mon
FB_Mouse207	Vehicle_sal	1.35013	0.63834
FB_Mouse208	Vehicle_sal	0.925404	1.20985
FB_Mouse209	Vehicle_sal	1.00541	1.40598
FB_Mouse210	Vehicle_sal	1.63276	1.98423
FB_Mouse211	Vehicle_sal	1.00541	2.74829
FB_Mouse212	Vehicle_sal	1.63276	1.1115
FB_Mouse213	PLX5622_sal	1.51876	0.971074
FB_Mouse214	PLX5622_sal	1.47883	0.696886
FB_Mouse215	PLX5622_sal	2.08579	1.06715
FB_Mouse216	PLX5622_sal	1.19618	2.16616
FB_Mouse217	PLX5622_sal	2.08579	1.27247
FB_Mouse218	PLX5622_sal	1.19618	3.8596
FB_Mouse219	Vehicle_LPS	1.30909	3.81117
FB_Mouse220	Vehicle_LPS	1.33909	4.32207
FB_Mouse221	Vehicle_LPS	1.34065	3.99403
FB_Mouse222	Vehicle_LPS	2.35663	5.09817
FB_Mouse223	Vehicle_LPS	1.34065	8.57517
FB_Mouse224	Vehicle_LPS	2.35663	5.88556
FB_Mouse225	PLX5622_LPS	1.93021	3.98743
FB_Mouse226	PLX5622_LPS	1.36795	4.4703
FB_Mouse227	PLX5622_LPS	0.517883	0.548311
FB_Mouse228	PLX5622_LPS	1.3729	11.1487
FB_Mouse229	PLX5622_LPS	0.517883	6.58675
FB_Mouse230	PLX5622_LPS	1.3729	9.3458
Fig. S1u - spleen weight
Subject_ID	Group	Spl_weight
FB_Mouse207	Vehicle_sal	0.515464
FB_Mouse208	Vehicle_sal	0.417062
FB_Mouse209	Vehicle_sal	0.569948
FB_Mouse210	Vehicle_sal	0.430769
FB_Mouse211	Vehicle_sal	0.376471
FB_Mouse212	Vehicle_sal	0.283051
FB_Mouse213	PLX5622_sal	0.430622
FB_Mouse214	PLX5622_sal	0.416667
FB_Mouse215	PLX5622_sal	0.518868
FB_Mouse216	PLX5622_sal	0.427273
FB_Mouse217	PLX5622_sal	0.250838
FB_Mouse218	PLX5622_sal	0.266854
FB_Mouse219	Vehicle_LPS	0.977011
FB_Mouse220	Vehicle_LPS	0.707182
FB_Mouse221	Vehicle_LPS	0.656329
FB_Mouse222	Vehicle_LPS	0.69321
FB_Mouse223	Vehicle_LPS	0.646763
FB_Mouse224	Vehicle_LPS	0.569325
FB_Mouse225	PLX5622_LPS	0.75
FB_Mouse226	PLX5622_LPS	0.788889
FB_Mouse227	PLX5622_LPS	0.727273
FB_Mouse228	PLX5622_LPS	0.700725
FB_Mouse229	PLX5622_LPS	0.587597
FB_Mouse230	PLX5622_LPS	0.789933
Fig. S1v - splenocyte counts (x10^6)
Subject_ID	Group	Spl_total_cells
FB_Mouse207	Vehicle_sal	102
FB_Mouse208	Vehicle_sal	70
FB_Mouse209	Vehicle_sal	107
FB_Mouse210	Vehicle_sal	97
FB_Mouse211	Vehicle_sal	53
FB_Mouse212	Vehicle_sal	48
FB_Mouse213	PLX5622_sal	100
FB_Mouse214	PLX5622_sal	80
FB_Mouse215	PLX5622_sal	84
FB_Mouse216	PLX5622_sal	67
FB_Mouse217	PLX5622_sal	38
FB_Mouse218	PLX5622_sal	43
FB_Mouse219	Vehicle_LPS	155
FB_Mouse220	Vehicle_LPS	151
FB_Mouse221	Vehicle_LPS	145
FB_Mouse222	Vehicle_LPS	106
FB_Mouse223	Vehicle_LPS	86
FB_Mouse224	Vehicle_LPS	114
FB_Mouse225	PLX5622_LPS	202
FB_Mouse226	PLX5622_LPS	198
FB_Mouse227	PLX5622_LPS	129
FB_Mouse228	PLX5622_LPS	144
FB_Mouse229	PLX5622_LPS	91
FB_Mouse230	PLX5622_LPS	204
Fig. S1w - spleen immune cell counts (x10^5)
Subject_ID	Group	Spl_gran	Spl_mon	Spl_Ly6Chi	Spl_Ly6Clo
FB_Mouse207	Vehicle_sal	13.4442	25.7921	8.77139	17.0207
FB_Mouse208	Vehicle_sal	8.84143	20.697	6.34975	14.3472
FB_Mouse209	Vehicle_sal	19.9062	38.1196	10.7055	27.4141
FB_Mouse210	Vehicle_sal	22.1427	30.9866	9.74545	21.2411
FB_Mouse211	Vehicle_sal	8.55872	19.8608	6.1328	13.728
FB_Mouse212	Vehicle_sal	7.2281	14.1848	4.59422	9.59055
FB_Mouse213	PLX5622_sal	17.7629	24.3339	7.55927	16.7746
FB_Mouse214	PLX5622_sal	12.3515	23.0404	6.48931	16.5511
FB_Mouse215	PLX5622_sal	15.9563	23.2148	6.78925	16.4256
FB_Mouse216	PLX5622_sal	13.5255	17.1187	5.41019	11.7085
FB_Mouse217	PLX5622_sal	6.05644	9.89827	3.65927	6.23901
FB_Mouse218	PLX5622_sal	10.5123	10.9548	3.67568	7.2791
FB_Mouse219	Vehicle_LPS	35.4579	40.0068	10.4741	29.5327
FB_Mouse220	Vehicle_LPS	57.799	47.5508	13.1826	34.3682
FB_Mouse221	Vehicle_LPS	60.9667	104.587	10.6359	93.9507
FB_Mouse222	Vehicle_LPS	45.0671	44.3748	8.76882	35.5829
FB_Mouse223	Vehicle_LPS	38.0526	49.5582	7.42718	42.0749
FB_Mouse224	Vehicle_LPS	43.97	85.9335	6.04433	79.8396
FB_Mouse225	PLX5622_LPS	72.2775	50.5629	11.7844	38.7785
FB_Mouse226	PLX5622_LPS	68.3054	70.3346	20.0344	50.3002
FB_Mouse227	PLX5622_LPS	43.42	40.6675	9.67258	30.9949
FB_Mouse228	PLX5622_LPS	67.2139	63.0209	17.0258	45.9951
FB_Mouse229	PLX5622_LPS	26.8572	32.7729	5.6199	27.153
FB_Mouse230	PLX5622_LPS	87.1551	79.4532	18.6793	60.774
Fig. S1w' - spleen methocult colony forming unit (CFC) counts
Subject_ID	Group	Spl_TotalCFC	Spl_GEMM	Spl_GM	Spl_G	Spl_M	Spl_E
FB_Mouse207	Vehicle_sal	25.5	0	1.02	6.12	1.02	17.34
FB_Mouse208	Vehicle_sal	18.9	1.4	2.1	4.9	0.7	9.8
FB_Mouse209	Vehicle_sal	12.7	1.27	1.27	1.27	1.27	7.62
FB_Mouse210	Vehicle_sal	13.78	0	1.06	0	1.06	11.66
FB_Mouse211	Vehicle_sal	24.38	0.53	3.18	1.06	3.18	16.43
FB_Mouse212	Vehicle_sal	5.76	0	0	0.96	0.96	3.84
FB_Mouse213	PLX5622_sal	29	1	4	5	2	17
FB_Mouse214	PLX5622_sal	16	2.4	0.8	0.8	2.4	9.6
FB_Mouse215	PLX5622_sal	23.52	0.84	4.2	4.2	1.68	12.6
FB_Mouse216	PLX5622_sal	11.39	0.67	2.68	0.67	0.67	6.7
FB_Mouse217	PLX5622_sal	7.6	0.38	0.76	0.38	0.76	5.32
FB_Mouse218	PLX5622_sal	6.45	0	0.86	0.43	0.86	4.3
FB_Mouse219	Vehicle_LPS	91.45	9.3	10.85	31	6.2	34.1
FB_Mouse220	Vehicle_LPS	39.26	7.55	6.04	7.55	3.02	15.1
FB_Mouse221	Vehicle_LPS	84.1	4.35	17.4	26.1	13.05	23.2
FB_Mouse222	Vehicle_LPS	60.42	5.3	9.54	10.6	9.54	25.44
FB_Mouse223	Vehicle_LPS	36.98	1.72	7.74	9.46	1.72	16.34
FB_Mouse224	Vehicle_LPS	60.42	4.56	9.12	7.98	6.84	31.92
FB_Mouse225	PLX5622_LPS	139.38	16.16	28.28	30.3	22.22	42.42
FB_Mouse226	PLX5622_LPS	45.54	0	9.9	11.88	3.96	19.8
FB_Mouse227	PLX5622_LPS	119.97	18.06	12.9	41.28	16.77	30.96
FB_Mouse228	PLX5622_LPS	67.68	2.88	12.96	11.52	10.08	30.24
FB_Mouse229	PLX5622_LPS	29.12	2.73	2.73	3.64	10.01	10.01
FB_Mouse230	PLX5622_LPS	136.68	10.2	24.48	26.52	24.48	51
Fig. S1y - bone marrow cell counts (x10^6)
Subject_ID	Group	BM_total_cells
FB_Mouse207	Vehicle_sal	30
FB_Mouse208	Vehicle_sal	31.75
FB_Mouse209	Vehicle_sal	38.75
FB_Mouse210	Vehicle_sal	30
FB_Mouse211	Vehicle_sal	36.25
FB_Mouse212	Vehicle_sal	28
FB_Mouse213	PLX5622_sal	41.25
FB_Mouse214	PLX5622_sal	34.75
FB_Mouse215	PLX5622_sal	34.75
FB_Mouse216	PLX5622_sal	41.5
FB_Mouse217	PLX5622_sal	42.75
FB_Mouse218	PLX5622_sal	39.5
FB_Mouse219	Vehicle_LPS	10.5
FB_Mouse220	Vehicle_LPS	11.5
FB_Mouse221	Vehicle_LPS	6.25
FB_Mouse222	Vehicle_LPS	5.5
FB_Mouse223	Vehicle_LPS	4
FB_Mouse224	Vehicle_LPS	11.75
FB_Mouse225	PLX5622_LPS	12.75
FB_Mouse226	PLX5622_LPS	15.75
FB_Mouse227	PLX5622_LPS	13.75
FB_Mouse228	PLX5622_LPS	12
FB_Mouse229	PLX5622_LPS	8.75
FB_Mouse230	PLX5622_LPS	14.25
Fig. S1z - bone marrow immune cell counts (x10^5)
Subject_ID	Group	BM_gran	BM_mon	BM_Ly6Chi	BM_Ly6Clo
FB_Mouse207	Vehicle_sal	13.5187	6.64693	2.44507	3.99093
FB_Mouse208	Vehicle_sal	17.2776	6.96041	2.91083	3.86524
FB_Mouse209	Vehicle_sal	21.1506	7.98793	3.49961	4.22514
FB_Mouse210	Vehicle_sal	18.3412	7.71729	3.58343	3.99064
FB_Mouse211	Vehicle_sal	11.337	5.37358	2.50923	2.83663
FB_Mouse212	Vehicle_sal	11.4134	4.86653	2.37049	2.46278
FB_Mouse213	PLX5622_sal	24.8058	10.0938	4.10674	5.7179
FB_Mouse214	PLX5622_sal	15.6722	8.19069	2.83983	5.07043
FB_Mouse215	PLX5622_sal	23.0397	8.85578	3.45078	5.18452
FB_Mouse216	PLX5622_sal	21.6479	8.88321	3.7405	4.89595
FB_Mouse217	PLX5622_sal	21.6294	5.95225	2.41335	3.4855
FB_Mouse218	PLX5622_sal	16.555	5.57953	2.62186	2.90785
FB_Mouse219	Vehicle_LPS	7.44442	7.93353	1.8982	5.74406
FB_Mouse220	Vehicle_LPS	5.86212	8.2088	2.50037	5.40448
FB_Mouse221	Vehicle_LPS	1.87302	3.90334	0.838699	3.02371
FB_Mouse222	Vehicle_LPS	1.95228	3.97966	0.624375	3.31132
FB_Mouse223	Vehicle_LPS	1.58428	2.39621	0.327982	2.03918
FB_Mouse224	Vehicle_LPS	3.76178	5.84179	1.20234	4.57725
FB_Mouse225	PLX5622_LPS	8.75623	10.477	2.33167	7.80279
FB_Mouse226	PLX5622_LPS	6.35595	13.3755	2.95353	9.921
FB_Mouse227	PLX5622_LPS	8.01859	13.5052	3.19727	14.2272
FB_Mouse228	PLX5622_LPS	3.64776	9.01742	1.43882	7.48835
FB_Mouse229	PLX5622_LPS	1.46414	5.10435	0.963463	4.09123
FB_Mouse230	PLX5622_LPS	3.74913	10.5161	2.21852	7.18563
Fig. S1z' - bone marrow methocult colony forming unit (CFC) counts
Subject_ID	Group	BM_TotalCFC	BM_GEMM	BM_GM	BM_G	BM_M	BM_E
FB_Mouse207	Vehicle_sal	132	12	44	56	16	4
FB_Mouse208	Vehicle_sal	160.867	21.1667	16.9333	97.3667	21.1667	4.23333
FB_Mouse209	Vehicle_sal	134.333	15.5	46.5	46.5	10.3333	15.5
FB_Mouse210	Vehicle_sal	80	4	24	48	4	0
FB_Mouse211	Vehicle_sal	212.667	0	24.1667	120.833	29	38.6667
FB_Mouse212	Vehicle_sal	257.6	7.46667	52.2667	115.733	48.5333	33.6
FB_Mouse213	PLX5622_sal	126.5	11	22	44	33	16.5
FB_Mouse214	PLX5622_sal	139	9.26667	23.1667	83.4	13.9	9.26667
FB_Mouse215	PLX5622_sal	176.067	32.4333	23.1667	78.7667	27.8	13.9
FB_Mouse216	PLX5622_sal	127.267	22.1333	38.7333	55.3333	11.0667	0
FB_Mouse217	PLX5622_sal	171	5.7	39.9	85.5	28.5	11.4
FB_Mouse218	PLX5622_sal	210.667	10.5333	47.4	105.333	36.8667	10.5333
FB_Mouse219	Vehicle_LPS	126	12.6	26.6	57.4	19.6	9.8
FB_Mouse220	Vehicle_LPS	145.667	12.2667	26.0667	78.2	15.3333	13.8
FB_Mouse221	Vehicle_LPS	247.5	5	55.8333	131.667	40	15
FB_Mouse222	Vehicle_LPS	231.733	2.2	68.9333	88.7333	57.9333	13.9333
FB_Mouse223	Vehicle_LPS	163.733	5.33333	42.6667	73.0667	32	10.6667
FB_Mouse224	Vehicle_LPS	267.9	10.9667	65.8	98.7	81.4667	10.9667
FB_Mouse225	PLX5622_LPS	127.5	15.3	30.6	51	20.4	10.2
FB_Mouse226	PLX5622_LPS	100.8	14.7	23.1	50.4	10.5	2.1
FB_Mouse227	PLX5622_LPS	168.667	16.5	20.1667	95.3333	29.3333	7.33333
FB_Mouse228	PLX5622_LPS	281.6	6.4	33.6	123.2	116.8	1.6
FB_Mouse229	PLX5622_LPS	249.667	5.83333	39.6667	103.833	82.8333	17.5
FB_Mouse230	PLX5622_LPS	395	9.5	66.5	115.9	195.7	7.6

## Sheet: Fig S2
Figure S2
Fig. S2c - P2RY12+ profiles along the spinal axis
Subject_ID	Group	P2RY12_-2	P2RY12_-1.8	P2RY12_-1.6	P2RY12_-1.4	P2RY12_-1.2	P2RY12_-1	P2RY12_-0.8	P2RY12_-0.6	P2RY12_-0.4	P2RY12_-0.2	P2RY12_0	P2RY12_0.2	P2RY12_0.4	P2RY12_0.6	P2RY12_0.8	P2RY12_1	P2RY12_1.2	P2RY12_1.4	P2RY12_1.6	P2RY12_1.8	P2RY12_2
FB_Mouse1	Vehicle	1549.49	1736.2	1529.31	1508.52	1302.92	512.51	338.197	500.188	321.25	439.757	195.935	511.83	539.852	684.698	958.829	745.164	1030.6	693.069	1207.36	1286.57	1599.44
FB_Mouse2	Vehicle	1709.89	1657.62	1327.35	592.297	1074.78	1133.43	622.301	984.871	748.478	133.994	203.752	183.501	394.326	910.302	433.523	296.905	500.572	887.397	1003.39	1343.29	1244.75
FB_Mouse3	Vehicle	1149.19	1379.92	1317.08	523.201	1167.17	543.912	270.651	160.959	61.7632	283.67	219.752	224.479	182.168	693.128	538.326	285.331	727.85	965.637	936.866	914.451	1339.57
FB_Mouse4	Vehicle	1029.09	750.882	859.675	1311.34	424.498	638.708	234.405	503.461	752.652	524.004	241.542	371.049	261.245	979.316	847.256	935.613	735.675	501.482	1258.88	1741.69	1508.2
FB_Mouse5	Vehicle	846.77	632.257	1028.19	1253.09	1057.15	814.338	937.224	629.604	471.542	322.615	297.759	284.11	744.742	600.26	930.143	1044.26	499.778	556.462	557.603	1072.64	1126.33
FB_Mouse6	Vehicle	1484.15	1378.34	594.554	617.665	981.47	1104.29	1222.27	1194.66	1212.86	572.434	244.363	445.599	622.657	1028.46	918.405	720.06	584.691	704.7	895.284	1077.36	1378.32
FB_Mouse7	Vehicle	987.016	1335.86	1440.93	1348.25	1018.39	877.532	850.459	789.29	823.437	478.991	142.204	91.684	351.573	624.231	951.382	997.319	807.421	686.657	682.287	897.655	859.013
FB_Mouse8	PLX5622	27.076	65.5581	44.7561	198.13	62.6143	12.4024	61.9813	49.4241	15.3672	19.6498	20.0585	69.7609	52.8303	52.4313	30.334	25.2787	85.2155	35.8648	51.2841	62.0738	41.1791
FB_Mouse9	PLX5622	76.0007	118.346	82.3509	73.2097	31.2361	43.1633	77.0399	46.43	22.5101	30.3789	62.3875	103.47	48.3956	103.327	67.7034	70.1411	42.6915	45.7208	56.775	47.425	36.3796
FB_Mouse10	PLX5622	19.5746	16.3104	11.3555	48.3981	19.2355	16.4631	33.8188	19.5332	4.27826	3.15033	3.22331	70.5602	25.3126	33.4084	32.3928	27.1542	1.69299	2.43859	15.0167	22.9936	75.0761
FB_Mouse11	PLX5622	121.904	68.1581	28.5264	27.6691	21.5365	26.2064	29.4435	16.5882	34.3484	34.3343	28.6574	34.1118	100.434	84.6582	64.9208	184.959	48.0163	115.075	36.3636	87.5666	45.0581
FB_Mouse12	PLX5622	27.9839	53.2513	54.0529	111.236	43.5071	75.9543	24.5417	62.4845	31.3009	39.0763	16.3977	22.1321	22.7984	32.0495	50.6485	137.335	111.722	87.4658	54.3127	54.3478	25.4151
FB_Mouse13	PLX5622	26.9029	47.3799	22.2495	52.1229	42.7079	38.3571	67.4064	27.9771	32.9833	32.7277	23.3727	34.9119	50.9328	62.2203	43.1929	57.6194	142.589	45.7931	60.819	12.2567	17.4002
FB_Mouse14	PLX5622	12.3019	14.3225	6.21648	19.4734	30.385	30.8493	30.0062	11.0715	10.2082	2.56711	64.0976	70.7767	71.2389	53.6528	45.048	42.296	56.8291	41.3276	24.2569	8.03571	5.76923
Fig. S2d - P2RY12+ profiles area under the curve
Subject_ID	Group
FB_Mouse1	Vehicle	3505
FB_Mouse2	Vehicle	3304
FB_Mouse3	Vehicle	2672
FB_Mouse4	Vehicle	2895
FB_Mouse5	Vehicle	2944
FB_Mouse6	Vehicle	3510
FB_Mouse7	Vehicle	3204
FB_Mouse8	PLX5622	209.8
FB_Mouse9	PLX5622	245.8
FB_Mouse10	PLX5622	90.81
FB_Mouse11	PLX5622	231
FB_Mouse12	PLX5622	222.3
FB_Mouse13	PLX5622	184
FB_Mouse14	PLX5622	128.3

## Sheet: Fig S3
Figure S3
Fig. S3e - NG2+ cells along the spinal axis
Subject_ID	Group	NG2_0.6R	NG2_0	NG2_0.6C
FB_Mouse1	Vehicle	530	518	537
FB_Mouse2	Vehicle	519	354	565
FB_Mouse3	Vehicle	601	164	419
FB_Mouse4	Vehicle	562	313	700
FB_Mouse5	Vehicle	831	414	556
FB_Mouse6	Vehicle	678	364	593
FB_Mouse7	Vehicle	603	343	627
FB_Mouse8	PLX5622	417	195	457
FB_Mouse9	PLX5622	405	109	263
FB_Mouse10	PLX5622	206	241	233
FB_Mouse11	PLX5622	323	284	275
FB_Mouse12	PLX5622	430	305	319
FB_Mouse13	PLX5622	285	360	549
FB_Mouse14	PLX5622	444	382	543
Fig. S3f - NG2+BrdU+ cells along the spinal axis
Subject_ID	Group	NG2_BrdU_0.6R	NG2_BrdU_0	NG2_BrdU_0.6C
FB_Mouse1	Vehicle	78	62	79
FB_Mouse2	Vehicle	64	49	65
FB_Mouse3	Vehicle	184	67	154
FB_Mouse4	Vehicle	60	96	79
FB_Mouse5	Vehicle	73	37	38
FB_Mouse6	Vehicle	144	83	47
FB_Mouse7	Vehicle	72	30	37
FB_Mouse8	PLX5622	30	43	34
FB_Mouse9	PLX5622	55	27	47
FB_Mouse10	PLX5622	29	99	40
FB_Mouse11	PLX5622	37	11	24
FB_Mouse12	PLX5622	18	21	13
FB_Mouse13	PLX5622	13	7	16
FB_Mouse14	PLX5622	28	40	31

## Sheet: Fig S4
Figure S4
Fig. S4c - P2RY12+ area
Subject_ID	Group	P2RY12percentarea
FB_Mouse101	Vehicle	27.85
FB_Mouse102	Vehicle	33.97
FB_Mouse103	Vehicle	29.59
FB_Mouse104	Vehicle	24.05
FB_Mouse105	Vehicle	28.7
FB_Mouse106	Vehicle	26.24
FB_Mouse107	PLX5622	4.95
FB_Mouse108	PLX5622	3.82
FB_Mouse109	PLX5622	2.21
FB_Mouse110	PLX5622	1.69
FB_Mouse111	PLX5622	0.46
FB_Mouse112	PLX5622	0.96
Fig. S4d - BMS scores
Subject_ID	Group	BMS_day 0	BMS_day 1	BMS_day 3	BMS_day 7	BMS_day 10	BMS_day 14
FB_Mouse101	Vehicle	9	0	1	1.5	2	2
FB_Mouse102	Vehicle	9	0	0.5	0.5	0.5	1
FB_Mouse103	Vehicle	9	0	1	1	2	1
FB_Mouse104	Vehicle	9	0	1.5	1	1.5	1.5
FB_Mouse105	Vehicle	9	0.5	1	1	1	1
FB_Mouse106	Vehicle	9	0.5	0.5	0.5	2	1
FB_Mouse107	PLX5622	9	0	0.5	0.5	0	0
FB_Mouse108	PLX5622	9	0	0.5	0.5	0.5	1
FB_Mouse109	PLX5622	9	0	0	0	0.5	0.5
FB_Mouse110	PLX5622	9	0	0.5	0.5	0	0.5
FB_Mouse111	PLX5622	9	0.5	0.5	0.5	1	1
FB_Mouse112	PLX5622	9	0	0.5	0.5	0.5	0
Fig. S4f - myelin loss
Subject_ID	Group	Myelinloss_crush
FB_Mouse101	Vehicle	0.29197
FB_Mouse102	Vehicle	0.31446
FB_Mouse103	Vehicle	0.25444
FB_Mouse104	Vehicle	0.1575
FB_Mouse105	Vehicle	0.23386
FB_Mouse106	Vehicle	0.15501
FB_Mouse107	PLX5622	0.30631
FB_Mouse108	PLX5622	0.47124
FB_Mouse109	PLX5622	0.41486
FB_Mouse110	PLX5622	0.43284
FB_Mouse111	PLX5622	0.36233
FB_Mouse112	PLX5622	0.368
Fig. S4h - f4/80+ area
Subject_ID	Group	F4/80crush
FB_Mouse101	Vehicle	10.4
FB_Mouse102	Vehicle	12.06
FB_Mouse103	Vehicle	12.36
FB_Mouse104	Vehicle	11.97
FB_Mouse105	Vehicle	15.11
FB_Mouse106	Vehicle	16.9
FB_Mouse107	PLX5622	14.36
FB_Mouse108	PLX5622	22.28
FB_Mouse109	PLX5622	16.53
FB_Mouse110	PLX5622	22.78
FB_Mouse111	PLX5622	24.13
FB_Mouse112	PLX5622	18.41
Fig. S4j - lesion area
Subject_ID	Group	lesionareacrush
FB_Mouse101	Vehicle	0.17813
FB_Mouse102	Vehicle	0.22159
FB_Mouse103	Vehicle	0.21537
FB_Mouse104	Vehicle	0.14437
FB_Mouse105	Vehicle	0.13067
FB_Mouse106	Vehicle	0.2987
FB_Mouse107	PLX5622	0.44865
FB_Mouse108	PLX5622	0.42923
FB_Mouse109	PLX5622	0.31071
FB_Mouse110	PLX5622	0.32183
FB_Mouse111	PLX5622	0.332307
FB_Mouse112	PLX5622	0.29183
Fig. S4l - GFAP+ gray value along the spinal axis
Subject_ID	Group	-0.75	-0.74955	-0.7491	-0.74864	-0.74819	-0.74774	-0.74729	-0.74684	-0.74639	-0.74593	-0.74548	-0.74503	-0.74458	-0.74413	-0.74367	-0.74322	-0.74277	-0.74232	-0.74187	-0.74142	-0.74096	-0.74051	-0.74006	-0.73961	-0.73916	-0.7387	-0.73825	-0.7378	-0.73735	-0.7369	-0.73645	-0.73599	-0.73554	-0.73509	-0.73464	-0.73419	-0.73374	-0.73328	-0.73283	-0.73238	-0.73193	-0.73148	-0.73102	-0.73057	-0.73012	-0.72967	-0.72922	-0.72877
FB_Mouse101	Vehicle	86.0383	87.625	87.6974	86.5065	86.9065	87.7292	87.4742	88.711	87.7067	87.7926	87.6401	87.0602	87.3026	86.875	87.9108	86.4631	85.5931	85.7686	85.5283	84.6744	84.9925	85.0781	84.8599	85.2736	86.6121	86.8646	87.0566	87.4516	88.0795	88.7944	89.8281	88.5451	87.6694	86.8675	87.3016	87.5587	87.2267	87.1845	88.4348	89.8668	89.8044	90.2923	90.0448	89.5036	89.6887	88.5236	89.0254	88.7342
FB_Mouse102	Vehicle	94.7942	94.7788	94.4421	92.6342	91.0592	89.9258	89.6417	89.2979	88.7471	87.8596	87.0321	87.0404	88.0208	88.33	88.3796	88.0958	87.055	85.2862	84.3804	84.6412	85.7738	86.4808	86.315	85.7975	84.2987	84.3004	85.1308	85.6592	87.0171	88.0413	89.5733	89.9108	89.8287	89.6921	89.0917	88.6096	88.3667	87.8371	87.2192	86.6779	85.9533	85.3771	85.3	86.1871	86.3267	86.5525	87.6033	87.7008
FB_Mouse103	Vehicle	58.1376	57.4837	57.2876	58.1205	58.5202	58.8256	59.5368	59.9632	60.4504	61.3248	61.7861	61.0729	60.312	60.0984	59.819	59.5081	59.3899	59.0151	59.5492	60.245	60.476	61.1694	60.9554	60.7535	59.9636	60.0531	60.3291	60.4926	60.9888	61.469	61.4984	61.5046	61.3659	61.4194	61.9547	62.0481	62.2279	61.6182	61.1888	61.1694	61.4884	60.5806	60.3395	60.9717	61.0965	62.2201	62.7353	62.6341
FB_Mouse104	Vehicle	83.0277	80.612	80.897	83.0069	81.6203	83.0726	84.2296	84.9972	82.6812	80.4232	79.2047	80.6563	80.7621	79.2939	78.6791	78.6155	77.7974	77.6632	77.2427	79.397	81.1715	80.0014	80.7275	80.6466	81.4156	78.8555	76.6833	76.2953	77.2144	75.1099	74.2559	74.5885	75.1355	74.37	73.018	75.8762	75.5816	76.2946	76.3285	76.222	80.3361	84.3299	84.7662	84.1189	82.6072	80.9467	78.6335	79.7151
FB_Mouse105	Vehicle	67.6219	68.5345	67.948	67.5686	68.19	69.2505	69.4144	69.4216	67.9776	67.1568	64.263	64.069	63.6667	62.7388	62.0242	62.3674	61.9816	62.2769	62.1958	62.1017	62.6192	63.6864	65.1169	64.3974	65.1174	65.5121	65.1116	67.121	65.6183	65.3302	64.1685	64.0018	64.7944	64.2921	64.3804	64.3194	64.2608	64.7773	64.315	63.8701	63.0874	62.8983	62.25	62.3965	60.5435	61.9355	61.0883	61.1026
FB_Mouse106	Vehicle	88.2664	88.3172	85.7508	85.5742	85.5992	86.3668	86.1559	87.6199	87.2281	85.5297	85.3664	86.5395	87.343	87.0059	85.8684	86.7785	87.3918	88.441	88.4301	88.7648	88.8934	90.4734	91.1168	91.6285	91.5113	91.5356	91.2383	90.3988	91.3594	90.0582	90.8602	89.2207	89.8922	89.7519	88.1301	86.8574	86.6562	87.9559	88.9031	88.2695	88.3586	89.4379	89.1957	87.9578	88.0297	88.1406	87.9145	88.6551
FB_Mouse107	PLX5622	44.8038	45.3265	45.7398	45.2424	44.5265	44.4292	44.8174	44.2269	43.9538	44.6629	44.7019	43.9693	43.55	44.4822	46.0095	46.1833	46.2765	46.2216	45.1724	44.867	45.3962	46.3981	46.6341	46.5072	46.4538	45.7769	45.1735	45.797	46.8171	47.6678	48.0799	46.9576	45.5951	44.5314	44.2689	43.5973	43.2004	43.6917	44.1992	44.5295	45.2208	46.3023	47.1776	48.1242	48.2477	48.8807	49.3849	51.1053
FB_Mouse108	PLX5622	50.7981	50.762	50.3001	49.6671	50.4888	53.6835	54.6258	54.9964	54.649	56.0773	56.3065	57.8137	61.6591	61.7384	62.6358	61.516	59.7668	58.3826	57.8013	55.1194	54.5805	52.5284	50.764	51.3502	54.9828	56.8458	55.8173	56.7652	55.5593	55.0405	56.139	55.1755	54.8141	55.0841	53.5945	53.9335	53.7544	54.0164	55.8041	57.9347	55.23	54.3586	53.488	52.7909	52.0621	54.3165	53.9255	55.0481
FB_Mouse109	PLX5622	43.6645	42.5149	41.455	41.7889	42.7001	42.3407	42.9365	42.6652	42.8051	42.3964	42.067	41.7571	42.1758	42.3161	42.6687	42.6674	42.3951	42.1512	42.1516	40.8025	40.6253	40.3731	40.1347	40.5007	41.6286	41.2523	41.6635	40.9961	40.7092	41.1788	41.5385	41.9974	42.6998	42.8031	41.4148	41.6234	41.5104	41.4741	42.4226	44.6418	46.1454	45.6046	45.5317	45.0836	45.7037	45.4799	46.5842	47.6292
FB_Mouse110	PLX5622	35.7092	35.0306	34.8648	35.3709	34.673	36.2995	36.4536	36.7097	35.7873	36.6459	36.7367	37.9321	37.0684	36.1709	35.3041	34.4663	33.7316	34.525	33.5577	32.9046	33.3658	33.3883	33.1929	31.7403	31.85	34.5847	34.4627	34.8	34.0184	34.6525	36.4918	36.9551	37.225	36.3536	35.4204	34.9709	35.0867	35.9143	35.7148	34.9842	34.076	34.2321	33.4985	33.3199	32.2837	31.7224	31.349	32.1367
FB_Mouse111	PLX5622	53.657	55.133	55.6555	57.141	58.8421	59.004	60.782	60.9567	60.98	61.2732	60.859	60.9351	59.3013	60.7099	59.6923	59.1538	59.7324	59.6138	59.1154	58.0192	58.1739	57.8558	59.1931	57.508	58.3494	57.9904	56.6971	56.121	56.6034	55.8678	56.2885	56.8534	57.3518	57.3822	54.6803	56.2171	56.2075	56.782	57.0737	57.6715	56.6715	56.2284	57.2492	57.4575	57.641	58.1803	58.9359	59.7949
FB_Mouse112	PLX5622	82.0445	81.4923	81.6334	82.414	81.9283	81.089	79.7912	79.4441	78.5669	81.0588	79.6441	79.8651	78.8834	77.6493	76.6695	76.2897	76.6897	76.0217	76.2526	74.7864	73.854	74.2529	74.2029	74.0118	73.7761	73.4412	73.2272	74.6456	74.443	73.6801	73.8743	73.1908	73.1813	72.3816	71.9206	72.9544	73.4901	74.3279	76.7948	77.0485	76.9169	77.0088	75.5882	75.2559	75.8537	77.6092	77.0794	78.9147
Fig. S4n - GFAP+BrdU+ cells
Subject_ID	Group	gfapbrducrush
FB_Mouse101	Vehicle	370
FB_Mouse102	Vehicle	332
FB_Mouse103	Vehicle	478
FB_Mouse104	Vehicle	411
FB_Mouse105	Vehicle	385
FB_Mouse106	Vehicle	227
FB_Mouse107	PLX5622	105
FB_Mouse108	PLX5622	234
FB_Mouse109	PLX5622	81
FB_Mouse110	PLX5622	80
FB_Mouse111	PLX5622	69
FB_Mouse112	PLX5622	256
Fig. S4p - NG2Brdu+ cells
Subject_ID	Group	ng2brducrush
FB_Mouse101	Vehicle	143
FB_Mouse102	Vehicle	166
FB_Mouse103	Vehicle	182
FB_Mouse104	Vehicle	76
FB_Mouse105	Vehicle	232
FB_Mouse106	Vehicle	151
FB_Mouse107	PLX5622	40
FB_Mouse108	PLX5622	124
FB_Mouse109	PLX5622	43
FB_Mouse110	PLX5622	36
FB_Mouse111	PLX5622	82
FB_Mouse112	PLX5622	105
Fig. S4r - NeuN+ cells in zone 1, 2, 3, 4
Subject_ID	Group	NeuNR1	NeuNR2	NeuNR3	NeuNR4
FB_Mouse101	Vehicle	49	79	93	89
FB_Mouse102	Vehicle	44	70	68	93
FB_Mouse103	Vehicle	52	83	82	102
FB_Mouse104	Vehicle	31	75	92	95
FB_Mouse105	Vehicle	20	58	70	81
FB_Mouse106	Vehicle	6	42	46	60
FB_Mouse107	PLX5622	12	25	35	62
FB_Mouse108	PLX5622	4	28	33	68
FB_Mouse109	PLX5622	22	59	74	70
FB_Mouse110	PLX5622	18	28	50	68
FB_Mouse111	PLX5622	7	28	51	80
FB_Mouse112	PLX5622	2	20	42	61
Fig. S4t - Distance of BDA+ axons to the edge of the lesion
Subject_ID	Group	Distance_to_edge
FB_Mouse113	Vehicle	0.437575
FB_Mouse114	Vehicle	0.434085
FB_Mouse115	Vehicle	0.431875
FB_Mouse116	Vehicle	0.374025
FB_Mouse117	Vehicle	0.480975
FB_Mouse118	PLX5622	0.506145
FB_Mouse119	PLX5622	0.594865
FB_Mouse120	PLX5622	0.43423
FB_Mouse121	PLX5622	0.49859
FB_Mouse122	PLX5622	0.74656
FB_Mouse123	PLX5622	0.59487
[truncated: 3,203 more columns]

## Sheet: Fig S5
Figure S5
Fig. S5c - spared white matter
Subject_ID	Group	Time point	Spared_myelin
FB_Mouse124	Vehicle	7d	35.9168
FB_Mouse125	Vehicle	7d	31.0752
FB_Mouse126	Vehicle	7d	30.55
FB_Mouse127	Vehicle	7d	33.5048
FB_Mouse128	Vehicle	14d	30.4746
FB_Mouse129	Vehicle	14d	25.8738
FB_Mouse130	Vehicle	14d	28.4594
FB_Mouse131	Vehicle	21d	24.7713
FB_Mouse132	Vehicle	21d	28.0224
FB_Mouse133	Vehicle	21d	26.7443
FB_Mouse134	Vehicle	21d	26.6887
FB_Mouse135	PLX5622	7d	32.4806
FB_Mouse136	PLX5622	7d	35.9496
FB_Mouse137	PLX5622	7d	18.1794
FB_Mouse138	PLX5622	14d	17.6279
FB_Mouse139	PLX5622	14d	12.8559
FB_Mouse140	PLX5622	14d	19.1621
FB_Mouse141	PLX5622	21d	20.7401
FB_Mouse142	PLX5622	21d	18.5388
FB_Mouse143	PLX5622	21d	17.4306
FB_Mouse144	PLX5622	21d	18.6034
Fig. S5d - neurofilament+ area
Subject_ID	Group	Time point	Neurofilament
FB_Mouse124	Vehicle	7d	46.1332
FB_Mouse125	Vehicle	7d	32.1279
FB_Mouse126	Vehicle	7d	38.3748
FB_Mouse127	Vehicle	7d	41.9785
FB_Mouse128	Vehicle	14d	37.5135
FB_Mouse129	Vehicle	14d	29.9628
FB_Mouse130	Vehicle	14d	34.4966
FB_Mouse131	Vehicle	21d	28.8084
FB_Mouse132	Vehicle	21d	40.2841
FB_Mouse133	Vehicle	21d	37.4431
FB_Mouse134	Vehicle	21d	36.4066
FB_Mouse135	PLX5622	7d	41.8889
FB_Mouse136	PLX5622	7d	34.4203
FB_Mouse137	PLX5622	7d	31.3349
FB_Mouse138	PLX5622	14d	36.3475
FB_Mouse139	PLX5622	14d	23.5554
FB_Mouse140	PLX5622	14d	22.7869
FB_Mouse141	PLX5622	21d	31.223
FB_Mouse142	PLX5622	21d	19.5397
FB_Mouse143	PLX5622	21d	26.7228
FB_Mouse144	PLX5622	21d	30.0975
Fig. S5f - Oil Red O+ area
Subject_ID	Group	Time point	Oilred_epi
FB_Mouse124	Vehicle	7d	11.1407
FB_Mouse125	Vehicle	7d	12.574
FB_Mouse126	Vehicle	7d	9.01225
FB_Mouse127	Vehicle	7d	16.305
FB_Mouse128	Vehicle	14d	26.5653
FB_Mouse129	Vehicle	14d	28.438
FB_Mouse130	Vehicle	14d	27.8807
FB_Mouse131	Vehicle	21d	26.4114
FB_Mouse132	Vehicle	21d	25.9731
FB_Mouse133	Vehicle	21d	31.4973
FB_Mouse134	Vehicle	21d	26.9811
FB_Mouse135	PLX5622	7d	6.2
FB_Mouse136	PLX5622	7d	1.09
FB_Mouse137	PLX5622	7d	0.57
FB_Mouse138	PLX5622	14d	1.6
FB_Mouse139	PLX5622	14d	2.5
FB_Mouse140	PLX5622	14d	3.15
FB_Mouse141	PLX5622	21d	4.06
FB_Mouse142	PLX5622	21d	5
FB_Mouse143	PLX5622	21d	7.07
FB_Mouse144	PLX5622	21d	6.28
Fig. S5j - F4/80+P2RY12- area
Subject_ID	Group	Time point	F4/80posp2ry12negepi
FB_Mouse124	Vehicle	7d	42.8369
FB_Mouse125	Vehicle	7d	38.9452
FB_Mouse126	Vehicle	7d	40.1762
FB_Mouse127	Vehicle	7d	38.9618
FB_Mouse128	Vehicle	14d	45.6945
FB_Mouse129	Vehicle	14d	48.4434
FB_Mouse130	Vehicle	14d	44.6127
FB_Mouse131	Vehicle	21d	37.5883
FB_Mouse132	Vehicle	21d	37.0798
FB_Mouse133	Vehicle	21d	44.9574
FB_Mouse134	Vehicle	21d	24.469
FB_Mouse135	PLX5622	7d	2.24514
FB_Mouse136	PLX5622	7d	2.05404
FB_Mouse137	PLX5622	7d	2.87793
FB_Mouse138	PLX5622	14d	18.0594
FB_Mouse139	PLX5622	14d	17.3539
FB_Mouse140	PLX5622	14d	19.338
FB_Mouse141	PLX5622	21d	27.5704
FB_Mouse142	PLX5622	21d	27.942
FB_Mouse143	PLX5622	21d	21.2736
FB_Mouse144	PLX5622	21d	26.5518
Fig. S5k - GFAP+ area
Subject_ID	Group	Time point	GFAP_AUC
FB_Mouse124	Vehicle	7d	11.1407
FB_Mouse125	Vehicle	7d	12.574
FB_Mouse126	Vehicle	7d	9.01225
FB_Mouse127	Vehicle	7d	16.305
FB_Mouse128	Vehicle	14d	26.5653
FB_Mouse129	Vehicle	14d	28.438
FB_Mouse130	Vehicle	14d	27.8807
FB_Mouse131	Vehicle	21d	26.4114
FB_Mouse132	Vehicle	21d	25.9731
FB_Mouse133	Vehicle	21d	31.4973
FB_Mouse134	Vehicle	21d	26.9811
FB_Mouse135	PLX5622	7d	9.64011
FB_Mouse136	PLX5622	7d	13.8031
FB_Mouse137	PLX5622	7d	5.04329
FB_Mouse138	PLX5622	14d	20.1821
FB_Mouse139	PLX5622	14d	13.1597
FB_Mouse140	PLX5622	14d	19.3607
FB_Mouse141	PLX5622	21d	16.7401
FB_Mouse142	PLX5622	21d	18.3122
FB_Mouse143	PLX5622	21d	19.7371
FB_Mouse144	PLX5622	21d	16.8874

## Sheet: Fig S6
Figure S6
Fig. S6b - F4/80+ area
Subject_ID	Group	F4/80area
FB_Mouse145	Vehicle_Control	49.2858
FB_Mouse146	Vehicle_Control	33.5413
FB_Mouse147	Vehicle_Control	41.0618
FB_Mouse148	Vehicle_Control	39.8407
FB_Mouse149	Vehicle_Control	34.94
FB_Mouse150	PLX5622_Control	2.57953
FB_Mouse151	PLX5622_Control	4.04756
FB_Mouse152	PLX5622_Control	5.52
FB_Mouse153	PLX5622_Control	4.84
FB_Mouse154	PLX5622rCCL2_con	21.5835
FB_Mouse155	PLX5622rCCL2_con	19.4279
FB_Mouse156	PLX5622rCCL2_con	15.17
FB_Mouse157	PLX5622rCCL2_con	10.99
FB_Mouse158	PLX5622Tlr2ip_con	14.3544
FB_Mouse159	PLX5622Tlr2ip_con	19.2192
FB_Mouse160	PLX5622Tlr2ip_con	15.69
FB_Mouse161	PLX5622Tlr2ip_con	17.9
FB_Mouse162	PLX5622Tlr2isip_con	24.07
FB_Mouse163	PLX5622Tlr2isip_con	34.19
FB_Mouse164	PLX5622Tlr2isip_con	32.18
FB_Mouse165	PLX5622rCCL2Tlr2ip	28.6283
FB_Mouse166	PLX5622rCCL2Tlr2ip	33.4911
FB_Mouse167	PLX5622rCCL2Tlr2ip	28.42
FB_Mouse168	PLX5622_rCCL2_Tlr2	47.66
FB_Mouse169	PLX5622_rCCL2_Tlr2	48.63
FB_Mouse170	PLX5622_rCCL2_Tlr2	42.07
FB_Mouse171	Vehicle_rCCL2_Tlr2	65.6
FB_Mouse172	Vehicle_rCCL2_Tlr2	55.47
FB_Mouse173	Vehicle_rCCL2_Tlr2	67.92
Fig. S6c - Oil Red O+ area
Subject_ID	Group	Oilred_epi
FB_Mouse145	Vehicle_Control	6.74
FB_Mouse146	Vehicle_Control	8.38
FB_Mouse147	Vehicle_Control	8.52
FB_Mouse148	Vehicle_Control	7.09
FB_Mouse149	Vehicle_Control	9.24
FB_Mouse150	PLX5622_Control	1.65
FB_Mouse151	PLX5622_Control	0.68
FB_Mouse152	PLX5622_Control	1.44
FB_Mouse153	PLX5622_Control	1.7
FB_Mouse154	PLX5622rCCL2_con	2.71
FB_Mouse155	PLX5622rCCL2_con	3.99
FB_Mouse156	PLX5622rCCL2_con	3.49
FB_Mouse157	PLX5622rCCL2_con	2.64
FB_Mouse158	PLX5622Tlr2ip_con	2.99
FB_Mouse159	PLX5622Tlr2ip_con	3.89
FB_Mouse160	PLX5622Tlr2ip_con	3.08
FB_Mouse161	PLX5622Tlr2ip_con	3.15
FB_Mouse162	PLX5622Tlr2isip_con	5.25
FB_Mouse163	PLX5622Tlr2isip_con	8.28
FB_Mouse164	PLX5622Tlr2isip_con	6.64
FB_Mouse165	PLX5622rCCL2Tlr2ip	7.83
FB_Mouse166	PLX5622rCCL2Tlr2ip	7.1
FB_Mouse167	PLX5622rCCL2Tlr2ip	6.65
FB_Mouse168	PLX5622_rCCL2_Tlr2	7.1
FB_Mouse169	PLX5622_rCCL2_Tlr2	12.75
FB_Mouse170	PLX5622_rCCL2_Tlr2	10.55
FB_Mouse171	Vehicle_rCCL2_Tlr2	17.64
FB_Mouse172	Vehicle_rCCL2_Tlr2	15.45
FB_Mouse173	Vehicle_rCCL2_Tlr2	16.33
